# Supplementary material for: Molecular and circuit mechanisms underlying avoidance of rapid cooling stimuli in C. elegans
Source: Nat Commun. 2024 Jan 5;15:297. doi: 10.1038/s41467-023-44638-5 (PMC10770330; doi:10.1038/s41467-023-44638-5)
Supplement: Supplementary file 4 — Supplementary data 1 [file 41467_2023_44638_MOESM4_ESM.xlsx]

## Sheet: Strains
Strains	Genotype	Source
N2 Bristol	Wild-type	All experiments
KP4	glr-1(n2461) III	Figures 6a-b and Supplementary figures 12b-e, 13a-b
RB1808	glr-2(ok2342) III	Supplementary figures 12b-e
tm6403	glr-3(tm6403) I	Figures 5d-e and
		Supplementary figures 12b-e
tm3239	glr-4(tm3239) II	Supplementary figures 12b-e
tm3506	glr-5(tm3506) V	Supplementary figures 12b-e
tm2729	glr-6(tm2729) X	Figures 5d-e and Supplementary figures 12b-e
tm1824	glr-7(tm1824) X	Supplementary figures 12b-e
VM487	nmr-1(ak4) II	Supplementary figures 12b-e
VC2623	nmr-2(ok3324) V	Supplementary figures 12b-e
tm1811	mgl-1(tm1811) X	Supplementary figures 12b-e
tm355	mgl-2(tm355) I	Supplementary figures 12b-e
tm1766	mgl-3(tm1766) IV	Supplementary figures 12b-e
DA1370	glc-1(pk54) V	Supplementary figures 15a-b
VC350	glc-2(gk179) I	Supplementary figures 15a-b
XA7400	glc-3(ok321) V	Supplementary figures 15a-b
JD31	glc-4(ok212) II	Supplementary figures 15a-b
DA1371	avr-14(ad1302) I	Figure 8a and Supplementary figures 15a-b
DA1051	avr-15(ad1051) V	Supplementary figures 15a-b
MT6308	eat-4(ky5) III	Figures 5a-b and Supplementary figures 11a-b
CB1091	unc-13(e1091) I	Figures 2e-f and Supplementary figures 7a-b
DA509	unc-31(e928) IV	Figures 2e-f and Supplementary figures 7a-b
HH34	unc-7(hs10) X	Figures 2e-f and Supplementary figures 7a-b
CW129	unc-9(fc16) X	Figures 2e-f and Supplementary figures 7a-b
PR811	osm-6(p811) V	Figures 2e-f and Supplementary figures 7a-b
CX10	osm-9(ky10) IV	Supplementary figures 19g-j
CX4544	ocr-2(ak47) IV	Supplementary figures 19g-j
TQ233/RB1052	trpa-1(ok999) IV	Supplementary figures 19g-j
CX2205	odr-3(n2150) V	Supplementary figures 19g-j
JN372	gpc-1(pe372) X	Supplementary figures 19g-j
ZXW1600	glr-3(tm6403) I; glr-6(tm2729) X	Figures 5d-e
ZXW1601	glr-1(n2461) III; glr-3(tm6403) I; glr-6(tm2729) X	Figures 9a-b and Supplementary figures 16a-b
ZXW1602	hkdEx1602 [sra-6p::TeTx::sl2::RFP]	Figures 1h, 1j-k
ZXW1603	hkdEx1603 [sra-6p::HisCl1::sl2::RFP]	Figures 1g, 1j-1k, 9a-b, 10c-d and Supplementary figures 3a-d, 16a-b, 17a-b
ZXW1604	hkdEx1604 [sra-6p::HisCl1::sl2::GFP]	Supplementary figure 2k
ZXW1605	hkdEx1605 [sra-6p::PHminiSOG::sl2::RFP]	Figures 1i-k
ZXW1606	hkdEx1606 [sra-6p::TRPV1::sl2::RFP]	Figure 6f
ZXW1607	glr-1(tm2461) III; hkdEx1606 [sra-6p::TRPV1::sl2::RFP]	Figure 6f
ZXW1608	hkdEx1607 [sra-6p::GCaMP6f]	Figures 1l-o, 2a-d and Supplementary figures 1k-l, 18d-f, 19a-f
ZXW1609	unc-13(e1091) I; hkdEx1607 [sra-6p::GCaMP6f]	Figure 2a
ZXW1610	unc-31(e928) IV; hkdEx1607 [sra-6p::GCaMP6f]	Figure 2a
ZXW1611	hkdEx1608 [odr-2bp::flp-sl2-flp; ser-2(2)p::frt-stop-frt-TeTx::sl2::RFP; lin-44p::GFP]	Figures 3b-c and Supplementary figures 8a-b
ZXW1612	hkdEx1609 [odr-2bp::flp-sl2-flp; ser-2(2)p::frt-stop-frt-HisCl1::sl2::RFP; lin-44p::GFP]	Figures 3b-c and Supplementary figures 8a-b
ZXW1613	hkdEx1610 [odr-2bp::flp-sl2-flp; ser-2(2)p::frt-stop-frt-PHminiSOG::sl2::RFP; lin-44p::GFP]	Figures 3b-c and Supplementary figures 8a-b
ZXW1614	hkdEx1611 [odr-2bp::flp-sl2-flp; ser-2(2)p::frt-stop-frt-GCaMP6f; lin-44p::GFP]	Figures 3d-g
ZXW1615	unc-7(hs10) X; hkdEx1611 [odr-2bp::flp-sl2-flp; ser-2(2)p::frt-stop-frt-GCaMP6f; lin-44p::GFP]	Figure 3g
ZXW1616	unc-9(fc16) X; hkdEx1611 [odr-2bp::flp-sl2-flp; ser-2(2)p::frt-stop-frt-GCaMP6f; lin-44p::GFP]	Figure 3g
ZXW1617	hkdEx1612 [npr-9p::TeTx::sl2::RFP]	Figures 3b-c and Supplementary figures 8a-b
ZXW1618	hkdEx1613 [npr-9p::HisCl1::sl2::RFP]	Figures 3b-c, 6a-b, 7b-c and Supplementary figures 8a-b, 13a-b, 14a-b
ZXW1619	hkdEx1614 [npr-9p::PHminiSOG::sl2::RFP]	Figures 3b-c and Supplementary figures 8a-b
ZXW1620	hkdEx1615 [npr-9p::GCaMP6f]	Figures 3h-i, and Supplementary figure 9e, 18a
ZXW1621	eat-4(ky5) III; hkdEx1615 [npr-9p::GCaMP6f]	Figure 6g
ZXW1622	glr-1(tm2461) III; hkdEx1615 [npr-9p::GCaMP6f]	Figure 6d
ZXW1623	hkdEx1616 [glr-3p::TeTx::sl2::RFP]	Figures 4b-c and Supplementary figures 10a-b
ZXW1624	hkdEx1617 [glr-3p::HisCl1::sl2::RFP]	Figures 4b-c, 5a-b, 5d-e and Supplementary figures 10a-b, 11a-b, 12b-e
ZXW1625	hkdEx1618 [glr-3p::PHminiSOG::sl2::RFP]	Figures 4b-c and Supplementary figures 10a-b
ZXW1626	hkdEx1619 [glr-3p::GCaMP6f]	Figures 4d, 4e-g, 5c and Supplementary figures 10e, 12f
ZXW1627	eat-4(ky5) III; hkdEx1620 [glr-3p::GCaMP6f]	Figure 5c
ZXW1628	glr-1(tm2461) III; hkdEx1620 [glr-3p::GCaMP6f]	Supplementary figure 12f
ZXW1629	glr-3(tm6403) I; hkdEx1620 [glr-3p::GCaMP6f]	Figure 5f
ZXW1630	glr-6(tm2729) X; hkdEx1620 [glr-3p::GCaMP6f]	Figure 5g
ZXW1631	glr-3(tm6403) I; glr-6(tm2729) X; hkdEx1620 [glr-3p::GCaMP6f]	Figure 5h
ZXW1632	hkdEx1621 [cex-1p::TeTx::sl2::RFP]	Figures 4b-c, 7b-c and Supplementary figures 10a-b, 14a-b
ZXW1633	hkdEx1622 [cex-1p::HisCl1::sl2::RFP]	Figures 4b-c, 7b-c, 8a, 8g and Supplementary figures 10a-b, 14a-b, 15a-b
ZXW1634	hkdEx1623 [cex-1p::PHminiSOG::sl2::RFP]	Figures 4b-c, 7b-c and Supplementary figures 10a-b, 14a-b
ZXW1635	hkdEx1624 [cex-1p::GCaMP6f]	Supplementary figures 10d, 15c, 18b
ZXW1636	glc-1(pk54) V; hkdEx1624 [cex-1p::GCaMP6f]	Supplementary figure 15c
ZXW1637	glc-2(gk179) I; hkdEx1624 [cex-1p::GCaMP6f]	Supplementary figure 15c
ZXW1638	glc-3(ok321) V; hkdEx1624 [cex-1p::GCaMP6f]	Supplementary figure 15c
ZXW1639	glc-4(ok212) II; hkdEx1624 [cex-1p::GCaMP6f]	Supplementary figure 15c
ZXW1640	avr-14(ad1302) I; hkdEx1624 [cex-1p::GCaMP6f]	Figures 8c-d and Supplementary figure 15c
ZXW1641	avr-15(ad1051) V; hkdEx1624 [cex-1p::GCaMP6f]	Supplementary figure 15c
ZXW1642	eat-4(ky5) III; hkdEx1624 [cex-1p::GCaMP6f]	Figures 8e-f
ZXW1643	hkdEx1625 [sra-6p::TeTx::sl2::RFP; npr-9p::GCaMP6f]	Figure 3h
ZXW1644	hkdEx1626 [sra-6p::HisCl1::sl2::RFP; npr-9p::GCaMP6f]	Figures 3h, 6d, 6g and Supplementary figure 9d
ZXW1645	hkdEx1627 [sra-6p::PHminiSOG::sl2::RFP; npr-9p::GCaMP6f]	Figure 3h
ZXW1646	hkdEx1628 [sra-6p::TRPV1::sl2::RFP; npr-9p::GCaMP6f]	Figures 3i, 6e
ZXW1647	hkdEx1629 [sra-6p::HisCl1::sl2::RFP; odr-2bp::flp-sl2-flp; ser-2(2)p::frt-stop-frt-GCaMP6f; lin-44p::GFP]	Figure 3e and Supplementary figure 9a
ZXW1648	hkdEx1630 [sra-6p::TRPV1::sl2::RFP; sra-6p::GCaMP6f]	Supplementary figures 9b, 14d
ZXW1649	hkdEx1631 [sra-6p::TeTx::sl2::RFP; glr-3p::GCaMP6f]	Figure 4g
ZXW1650	hkdEx1632 [sra-6p::HisCl1::sl2::RFP; glr-3p::GCaMP6f]	Figure 4g
ZXW1651	hkdEx1633 [sra-6p::PHminiSOG::sl2::RFP; glr-3p::GCaMP6f]	Figure 4g
ZXW1652	hkdEx1634 [sra-6p::TRPV1::sl2::RFP; glr-3p::GCaMP6f]	Supplementary figure 10e
ZXW1653	hkdEx1635 [sra-6p::HisCl1::sl2::RFP; cex-1p::GCaMP6f]	Figures 7j, 7l
ZXW1654	hkdEx1636 [sra-6p::PHminiSOG::sl2::RFP; cex-1p::GCaMP6f]	Figures 7k-l
ZXW1655	hkdEx1637 [sra-6p::TRPV1::sl2::RFP; cex-1p::GCaMP6f]	Figures 7m-n
ZXW1656	glr-1(tm2461) III; hkdEx1638 [sra-6p::TRPV1::sl2::RFP; npr-9p::GCaMP6f]	Figure 6e
ZXW1657	eat-4(ky5) III; hkdEx1639 [sra-6p::eat-4::sl2::RFP; npr-9p::GCaMP6f]	Figure 6g
ZXW1658	hkdEx1640 [odr-2bp::flp-sl2-flp; ser-2(2)p::frt-stop-frt-TeTx::sl2::RFP; npr-9p::GCaMP6f; lin-44p::GFP]	Supplementary figure 9e
ZXW1659	hkdEx1641 [odr-2bp::flp-sl2-flp; ser-2(2)p::frt-stop-frt-HisCl1::sl2::RFP; npr-9p::GCaMP6f; lin-44p::GFP]	Supplementary figure 9e
ZXW1660	hkdEx1642 [odr-2bp::flp-sl2-flp; ser-2(2)p::frt-stop-frt-PHminiSOG::sl2::RFP; npr-9p::GCaMP6f; lin-44p::GFP]	Supplementary figure 9e
ZXW1661	hkdEx1643 [odr-2bp::flp-sl2-flp; ser-2(2)p::frt-stop-frt-TeTx::sl2::RFP; glr-3p::GCaMP6f; lin-44p::GFP]	Figure 4e
ZXW1662	hkdEx1644 [odr-2bp::flp-sl2-flp; ser-2(2)p::frt-stop-frt-HisCl1::sl2::RFP; glr-3p::GCaMP6f; lin-44p::GFP]	Figures 4e, 5c, 5f-h and Supplementary figure 10c
ZXW1663	hkdEx1645 [odr-2bp::flp-sl2-flp; ser-2(2)p::frt-stop-frt-PHminiSOG::sl2::RFP; glr-3p::GCaMP6f; lin-44p::GFP]	Figure 4e
ZXW1664	hkdEx1646 [odr-2bp::flp-sl2-flp; ser-2(2)p::frt-stop-frt-TeTx::sl2::RFP; cex-1p::GCaMP6f; lin-44p::GFP]	Supplementary figure 10d
ZXW1665	hkdEx1647 [odr-2bp::flp-sl2-flp; ser-2(2)p::frt-stop-frt-HisCl1::sl2::RFP; cex-1p::GCaMP6f; lin-44p::GFP]	Supplementary figure 10d
ZXW1666	hkdEx1648 [odr-2bp::flp-sl2-flp; ser-2(2)p::frt-stop-frt-PHminiSOG::sl2::RFP; cex-1p::GCaMP6f; lin-44p::GFP]	Supplementary figure 10d
ZXW1667	hkdEx1649 [odr-2bp::flp-sl2-flp; ser-2(2)p::frt-stop-frt-eat-4(RNAi); glr-3p::GCaMP6f; lin-44p::GFP]	Figures 5a-c and Supplementary figures 11a-b
ZXW1668	eat-4(ky5) III; hkdEx1650 [eat-4p::eat-4::sl2::RFP; odr-2bp::flp-sl2-flp; ser-2(2)p::frt-stop-frt-GCaMP6f; lin-44p::GFP]	Supplementary figures 11a-b, 12a
ZXW1669	eat-4(ky5) III; hkdEx1651 [eat-4p::eat-4::sl2::RFP; glr-3p::GCaMP6f]	Figures 5a-c
ZXW1670	glr-3(tm6403) I; hkdEx1652 [glr-3p::glr-3::sl2::RFP; glr-3p::GCaMP6f]	Figures 5d-f
ZXW1671	glr-6(tm2729) X; hkdEx1653 [glr-3p::glr-6::sl2::RFP; glr-3p::GCaMP6f]	Figure 5g
ZXW1672	eat-4(ky5) III; hkdEx1654 [eat-4p::eat-4::sl2::RFP; npr-9p::GCaMP6f]	Figure 6g
ZXW1673	eat-4(ky5) III; hkdEx1655 [eat-4p::eat-4::sl2::RFP; cex-1p::GCaMP6f]	Figures 8e-f
ZXW1674	glr-1(n2461) III; hkdEx1619 [glr-3p::glr-1::sl2::RFP]	Supplementary figures 12b-c
ZXW1675	glr-1(tm2461) III; hkdEx1656 [glr-1p::glr-1::sl2::RFP; npr-9p::GCaMP6f]	Figures 6a-d and Supplementary figures 13a-b
ZXW1676	glr-1(tm2461) III; hkdEx1657 [npr-9p::glr-1::sl2::RFP; npr-9p::GCaMP6f]	Figures 6a-b, 6d and Supplementary figures 13a-b
ZXW1677	hkdEx1658 [npr-9p::HisCl1::sl2::RFP; cex-1p::GCaMP6f]	Figures 7e, 7g, 8c-f
ZXW1678	hkdEx1659 [npr-9p::PHminiSOG::sl2::RFP; cex-1p::GCaMP6f]	Figures 7f-g
ZXW1679	hkdEx1660 [npr-9p::eat-4(RNAi)::sl2::RFP; cex-1p::GCaMP6f; lin-44p::GFP]	Figures 8e-f
ZXW1680	avr-14(ad1302) I; hkdEx1661 [avr-14p::avr-14::sl2::RFP; cex-1p::GCaMP6f]	Figures 8a-d and Supplementary figure 15a
ZXW1681	avr-14(ad1302) I; hkdEx1662 [cex-1p::avr-14::sl2::RFP; cex-1p::GCaMP6f]	Figures 8a, 8c-d and Supplementary figure 15a
ZXW1682	avr-15(ad1051) V; hkdEx1663 [cex-1p::avr-15::sl2::RFP; cex-1p::GCaMP6f]	Supplementary figures 15a-b, 15c
ZXW1683	avr-15(ad1051) V; hkdEx1664 [avr-15p::avr-15::sl2::RFP; cex-1p::GCaMP6f]	Supplementary figure 15d
ZXW1684	hkdEx1665 [npr-9p::HisCl1::sl2::RFP; cex-1p::HisCl1::sl2::RFP]	Figures 7b-c and Supplementary figures 14a-b
ZXW1685	hkdEx1666 [npr-9p::eat-4(RNAi)::sl2::RFP; lin-44p::GFP]	Figure 8g
ZXW1686	hkdEx1667 [glr-3p::HisCl1::sl2::RFP; npr-9p::HisCl1::sl2::RFP]	Figures 9a-b and
		Supplementary figures 16a-b
ZXW1687	hkdEx1668 [odr-7p::HisCl1::sl2::GFP]	Supplementary figures 2a, 3a-d
ZXW1688	hkdEx1669 [str-1p::HisCl1::sl2::GFP]	Supplementary figures 2b, 3a-d
ZXW1689	hkdEx1670 [gcy-23p::HisCl1::sl2::GFP]	Supplementary figures 2f, 3a-d
ZXW1690	hkdEx1671 [gcy-5p::HisCl1::sl2::GFP]	Supplementary figures 2g, 3a-d
ZXW1691	hkdEx1672 [gcy-7p::HisCl1::sl2::GFP]	Supplementary figures 2h, 3a-d
ZXW1692	hkdEx1673 [srh-142p::HisCl1::sl2::GFP]	Supplementary figures 2i, 3a-d
ZXW1693	hkdEx1674 [gcy-15p::HisCl1::sl2::GFP]	Supplementary figures 2j, 3a-d
ZXW1694	hkdEx1675 [gpa-4p::HisCl1::sl2::GFP]	Supplementary figures 2l, 3a-d
ZXW1695	hkdEx1676 [trx-1p::HisCl1::sl2::GFP]	Supplementary figures 2m, 3a-d
ZXW1696	hkdEx1677 [sra-9p::HisCl1::sl2::GFP]	Supplementary figures 2n, 3a-d
ZXW1697	hkdEx1678 [ver-2p::HisCl1::sl2::GFP]	Supplementary figures 2o, 3a-d
ZXW1698	hkdEx1679 [T19C4.5p::TeTx::sl2::RFP]	Figures 3b-c and Supplementary figures 8a-b
ZXW1699	hkdEx180 [T19C4.5p::HisCl1::sl2::RFP]	Figures 3b-c and Supplementary figures 8a-b
ZXW1700	hkdEx1681 [T19C4.5p::PHminiSOG::sl2::RFP]	Figures 3b-c and Supplementary figures 8a-b
ZXW1701	hkdEx1682 [gcy-28dp::TeTx::sl2::RFP]	Supplementary figures 8a-b
ZXW1702	hkdEx1683 [gcy-28dp::HisCl1::sl2::RFP]	Supplementary figures 8a-b
ZXW1703	hkdEx1684 [gcy-28dp::PHminiSOG::sl2::RFP]	Supplementary figures 8a-b
ZXW1704	hkdEx1685 [flp-12p::TeTx::sl2::RFP]	Figures 4b-c and Supplementary figures 10a-b
ZXW1705	hkdEx1686 [flp-12p::HisCl1::sl2::RFP]	Figures 4b-c and Supplementary figures 10a-b
ZXW1706	hkdEx1687 [flp-12p::PHminiSOG::sl2::RFP]	Figures 4b-c and Supplementary figures 10a-b
ZXW1707	hkdEx1688 [sto-3p::TeTx::sl2::RFP]	Figures 7b-c and Supplementary figures 14a-b
ZXW1708	hkdEx1689 [sto-3p::HisCl1::sl2::RFP]	Figures 7b-c and Supplementary figures 14a-b
ZXW1709	hkdEx1690 [sto-3p::PHminiSOG::sl2::RFP]	Figures 7b-c and Supplementary figures 14a-b
ZXW1710	osm-9(ky10) IV; hkdEx1607 [sra-6p::GCaMP6f]	Supplementary figures 19a, 19f
ZXW1711	ocr-2(ak47) IV; hkdEx1607 [sra-6p::GCaMP6f]	Supplementary figures 19a, 19f
ZXW1712	trpa-1(ok999) IV; hkdEx1607 [sra-6p::GCaMP6f]	Supplementary figures 19a, 19f
ZXW1713	odr-3(n2150) V; hkdEx1607 [sra-6p::GCaMP6f]	Supplementary figures 19a, 19f
ZXW1714	gpc-1(pe372) X; hkdEx1607 [sra-6p::GCaMP6f]	Supplementary figures 19a, 19f
ZXW1715	unc-7(hs10) X; hkdEx1607 [sra-6p::GCaMP6f]	Figure 2b
ZXW1716	unc-9(fc16) X; hkdEx1607 [sra-6p::GCaMP6f]	Figure 2c
ZXW1717	osm-6(p811) V; hkdEx1607 [sra-6p::GCaMP6f]	Figure 2d
ZXW1718	osm-6(p811) V; hkdEx1691 [sra-6p::osm-6::sl2::RFP; sra-6p::GCaMP6f]	Figures 2d-f and Supplementary figures 7a-b
ZXW1719	hkdEx1692 [sra-6p::PHminiSOG::sl2::RFP; odr-2bp::flp-sl2-flp; ser-2(2)p::frt-stop-frt-GCaMP6f; lin-44p::GFP]	Figure 3e
ZXW1720	hkdEx1693 [sra-6p::TRPV1::sl2::RFP; odr-2bp::flp-sl2-flp; ser-2(2)p::frt-stop-frt-GCaMP6f; lin-44p::GFP]	Figure 3f
ZXW1721	unc-7(hs10) X; hkdEx1694 [sra-6p::unc-7::sl2::RFP; odr-2bp::flp-sl2-flp; ser-2(2)p::frt-stop-frt-unc-7; ser-2(2)p::frt-stop-frt-GCaMP6f; lin-44p::GFP]	Figure 3g and Supplementary figure 9c
ZXW1722	unc-9(fc16) X; hkdEx1695 [sra-6p::unc-9::sl2::RFP; odr-2bp::flp-sl2-flp; ser-2(2)p::frt-stop-frt-unc-9; ser-2(2)p::frt-stop-frt-GCaMP6f; lin-44p::GFP]	Figure 3g
ZXW1723	hkdEx1696 [ odr-2bp::flp-sl2-flp; ser-2(2)p::frt-stop-frt-ChR2::RFP; glr-3p::R-GECO1; lin-44p::GFP]	Figure 4f
ZXW1724	hkdEx1697 [cex-1p::GCaMP6f; sra-6p::GCaMP6f]	Figure 7d
ZXW1725	hkdEx1698 [npr-9p::ChR2::sl2::RFP; npr-9p::R-GECO1]	Supplementary figure 14c
ZXW1726	hkdEx1699 [npr-9p::ChR2::sl2::RFP; cex-1p::R-GECO1]	Figures 7h-i
ZXW1727	hkdEx1700 [rig-3p::HisCl1::sl2::RFP]	Figures 9c-d and Supplementary figures 16a-b
ZXW1728	hkdEx1701 [rig-3p::PHminiSOG::sl2::RFP]	Figures 9c-d and Supplementary figures 16a-b
ZXW1729	hkdEx1702 [nmr-1p::HisCl1::sl2::RFP]	Figures 9c-d and Supplementary figures 16a-b
ZXW1730	hkdEx1703 [nmr-1p::PHminiSOG::sl2::RFP]	Figures 9c-d and Supplementary figures 16a-b
ZXW1731	hkdEx1704 [sra-6p::HisCl1::sl2::RFP; nmr-1p::GCaMP6f]	Figures 9e, 9g-h
ZXW1732	hkdEx1705 [sra-6p::PHminiSOG::sl2::RFP; nmr-1p::GCaMP6f]	Figures 9g-h
ZXW1733	hkdEx1706 [sra-6p::HisCl1::sl2::RFP; rig-3p::GCaMP6f]	Figure 9f
ZXW1734	hkdEx1707 [sra-6p::PHminiSOG::sl2::RFP; rig-3p::GCaMP6f]	Figure 9f
ZXW1735	hkdEx1708 [odr-2bp::flp-sl2-flp; ser-2(2)p::frt-stop-frt-HisCl1::sl2::RFP; rig-3p::GCaMP6f]	Figure 10c
ZXW1736	hkdEx1709 [npr-9p::HisCl1::sl2::RFP; rig-3p::GCaMP6f]	Figure 10d
ZXW1737	hkdEx1710 [str-2p::HisCl1::sl2::GFP]	Supplementary figures 2c, 3a-d
ZXW1738	hkdEx1711 [srsx-3p::HisCl1::sl2::GFP]	Supplementary figures 2d, 3a-d
ZXW1739	hkdEx1712 [str-2p::HisCl1::sl2::GFP; srsx-3p::HisCl1::sl2::GFP]	Supplementary figures 2e, 3a-d
ZXW1740	hkdEx1713 [srsx-3p::HisCl1::sl2::RFP; sra-6p::GCaMP6f]	Supplementary figures 5c-d
ZXW1741	hkdEx1714 [gcy-23p::HisCl1::sl2::RFP; sra-6p::GCaMP6f]	Supplementary figures 4a-b
ZXW1742	hkdEx1715 [gcy-5p::HisCl1::sl2::RFP; sra-6p::GCaMP6f]	Supplementary figures 4c-d
ZXW1743	hkdEx1716 [gcy-23p::PHminiSOG::sl2::RFP; sra-6p::GCaMP6f]	Supplementary figure 4b
ZXW1744	hkdEx1717 [gcy-5p::PHminiSOG::sl2::RFP; sra-6p::GCaMP6f]	Supplementary figure 4d
ZXW1745	hkdEx1718 [gcy-15p::HisCl1::sl2::RFP; sra-6p::GCaMP6f]	Supplementary figures 4e-f
ZXW1746	hkdEx1719 [gcy-15p::PHminiSOG::sl2::RFP; sra-6p::GCaMP6f]	Supplementary figure 4f
ZXW1747	hkdEx1720 [str-2p::HisCl1::sl2::RFP; sra-6p::GCaMP6f]	Supplementary figures 5a-b
ZXW1748	hkdEx1721 [str-2p::PHminiSOG::sl2::RFP; sra-6p::GCaMP6f]	Supplementary figure 5b
ZXW1749	hkdEx1722 [srsx-3p::PHminiSOG::sl2::RFP; sra-6p::GCaMP6f]	Supplementary figure 5d
ZXW1750	hkdEx1723 [str-2p::HisCl1::sl2::RFP; srsx-3p::HisCl1::sl2::RFP; sra-6p::GCaMP6f]	Supplementary figures 5e-f
ZXW1751	hkdEx1724 [str-2p::PHminiSOG::sl2::RFP; srsx-3p::PHminiSOG::sl2::RFP; sra-6p::GCaMP6f]	Supplementary figure 5f
ZXW1752	hkdEx1725 [odr-2bp::flp-sl2-flp; ser-2(2)p::frt-stop-frt-HisCl1::sl2::RFP; sra-6p::GCaMP6f; lin-44p::GFP]	Supplementary figures 6a-b
ZXW1753	hkdEx1726 [odr-2bp::flp-sl2-flp; ser-2(2)p::frt-stop-frt-PHminiSOG::sl2::RFP; sra-6p::GCaMP6f; lin-44p::GFP]	Supplementary figure 6b
ZXW1754	hkdEx1727 [sra-6p::HisCl1::sl2::RFP; tbh-1p::GCaMP6f]	Supplementary figures 16c-d
ZXW1755	hkdEx1728 [sra-6p::HisCl1::sl2::RFP; ncs-1p::GCaMP6f; lin-44p::GFP]	Supplementary figures 16e-f
ZXW1756	hkdEx1729 [glr-3p::HisCl1::sl2::RFP; npr-9p::HisCl1::sl2::RFP; rig-3p::HisCl1::sl2::RFP]	Supplementary figures 17c-d
ZXW1757	hkdEx1730 [glr-3p::HisCl1::sl2::RFP; rig-3p::GCamp6f]	Supplementary figure 17a
ZXW1758	hkdEx1731 [cex-1p::HisCl1::sl2::RFP; rig-3p::GCaMP6f]	Supplementary figure 17b
ZXW1759	hkdEx1732 [odr-2bp::flp-sl2-flp; ser-2(2)p::frt-stop-frt-HisCl1::sl2::RFP; rig-3p::GCaMP6f]	Figure 10a
ZXW1760	hkdEx1733 [npr-9p::HisCl1::sl2::RFP; rig-3p::GCaMP6f]	Figure 10b
ZXW1761	hkdEx1734 [odr-2bp::flp-sl2-flp; ser-2(2)p::frt-stop-frt-HisCl1::sl2::RFP; npr-9p::HisCl1::sl2::RFP; rig-3p::GCaMP6f]	Figure 10b
ZXW1762	hkdEx1735 [osm-6p::osm-6::sl2::RFP; sra-6p::GCaMP6f]	Supplementary figure 7c
ZXW1763	hkdEx1736 [ rig-3p::GCaMP6f]	Supplementary figure 18c
