# Supplementary material for: Molecular and circuit mechanisms underlying avoidance of rapid cooling stimuli in C. elegans
Source: Nat Commun. 2024 Jan 5;15:297. doi: 10.1038/s41467-023-44638-5 (PMC10770330; doi:10.1038/s41467-023-44638-5)
Supplement: Supplementary file 5 — Supplementary data 2 [file 41467_2023_44638_MOESM5_ESM.xlsx]

## Sheet: Oligonucleotides 
Oligonucleotides	Source
For cloning sra-6 promoter:	This paper
Forward: CCTTCAGTGCCTACGTGCCAG
Reverse: TGGCAAAATCTGAAATAATA
For cloning ser-2 promoter:	This paper
Forward: GTCTGGTAAGTTGAACATGGAGTC
Reverse: TTGAGGCTGCCTTGAGACTCTG
For cloning odr-2b promoter:	This paper
Forward: ACTGATACTAGTCAGCATTTCACC
Reverse: GGAAGTTGACCAACTTAATTGGG
For cloning T19C4.5 promoter:	This paper
Forward: GAATGCAATATTGAAACACTTGCAA
Reverse: CATTTCTTACCGTAACCCACA
For cloning npr-9 promoter:	This paper
Forward: CAGGCCAGAACTATTCGGGC
Reverse: TTCCCAGGAAGTAGCTCTAA
For cloning gcy-28d promoter:	This paper
Forward: TACAATTGTAGTGAGCTTCG
Reverse: TTCGCACTCATCTCACCATTCC
For cloning flp-12 promoter:	This paper
Forward: GAGATTGCACTCCAATTTAGACATT
Reverse: GTTTACTGAAAGTTCAGCTTGTGTG
For cloning glr-1 promoter:	This paper
Forward: ACTGACCACTGCAGCATTTT
Reverse: TGTGAATGTGTCAGATTGGG
For cloning glr-3 promoter:	This paper
Forward: TCGGAAATGCGGAAGTTCTT
Reverse: ATGTTAATAGCAAATATTGAAG
For cloning glr-6 promoter:	This paper
Forward: CCTTGTTGTTTTGAAAATTGATAG
Reverse: TTCAAATGCATTTGTTCAGC
For cloning eat-4 promoter:	This paper
Forward: TTGTCCACATTCTAGTAG
Reverse: GGTTTCTGAAAATGATGATG
For cloning cex-1 promoter:	This paper
Forward: TTGGAACTTTAAACGGGTTTTTAAATGG
Reverse: TTCTGAAAGTATAAGATTTGACTGAAAATT
For cloning sto-3 promoter:	This paper
Forward: AGAGGAATCATAGATGCCCA
Reverse: ATAAGCCAAACCAAGTGAGAAGAAG
For cloning avr-14 promoter:	This paper
Forward: GGAGCTGAAGGAACAGAACATCA
Reverse: GCCACATCTGAAAGTTTGTTTTATA
For cloning avr-15 promoter:	This paper
Forward: TTACATTGGGTGCTTGAACGGCATCTCTTGA
Reverse: TGGATGAAATGACGTTTGAAGACTATTCGT
For cloning gcy-5 promoter:	This paper
Forward: TAGACAAGTGTTTTGGCATG
Reverse: TTTTCATCAGAATAAGTAAT
For cloning srh-142 promoter:	This paper
Forward: TTCATTTCTCAATTTTCTAGCAAAC
Reverse: ATTGGCAAAAAGAAAAAAGAGGTGC
For cloning odr-7 promoter:	This paper
Forward: CAGAGTTCCTCACATTTAT
Reverse: TTTTTGAAAGGAAATAGCTG
For cloning str-1 promoter:	This paper
Forward: GAGTGAGAAGAATGTCACGACT
Reverse: CATTAGTCAAATGATATGAAGTTTG
For cloning str-2(2) promoter:	This paper
Forward: AGAGACAGGATACAACTGATAATACAAAAT
Reverse: TTTTATGGATCACGAGTATTCGGACA
For cloning srsx-3 promoter:	This paper
Forward: CCAACAACTTATCAGGTCGA
Reverse: TCCGAAAAATATGTATTCTTATGG
For cloning rig-3 promoter:	This paper
Forward: GTGGCCAATTTATCAAGCG
Reverse: ATCTTGGCAAGTAGTCGTC
For cloning tbh-1 promoter:	This paper
Forward: TATCGATTAATTTTCTCCATC
Reverse: GCAACGGCACTTCTCATTTTTC
For cloning gcy-23 promoter:	This paper
Forward: AAAAATTCCCGCATTTTTTGTAG
Reverse: TGAAAATAGCGAAATGCGAAG
For cloning gcy-15 promoter:	This paper
Forward: GTTATCCTAATAGCAAC
Reverse: TAGCTGATGGGATGTAGGC
For cloning nmr-1 promoter:	This paper
Forward: CTGCTGCTGTAGGCTTTG
Reverse: CTGTAACAAAACTAAAGTTTGTCG
For cloning ncs-1 promoter:	This paper
Forward: CCAATCTGCAATAAGCTTTACTGTT
Reverse: TTTGATTTGCAACTTGATTCTCTCT
For cloning gpa-4 promoter:	This paper
Forward: TGCGACTTTCGATACGTAGGTC
Reverse: TGTTGAAAAGTGTTCACAAAATGA
For cloning trx-1 promoter:	This paper
Forward: GGCACTTCGTAGAGAATGGATACCT
Reverse: GATCTTCTCCGGATGTTGACGGATC
For cloning sra-9 promoter:	This paper
Forward: GCATGCTATATTCCACCAA
Reverse: TTCTATGATTGATGCACAAG
For cloning ver-2 promoter:	This paper
Forward: TAAATAAAACGTAATATATTG
Reverse: CATGCAATTTAGTTTTTTATAC
For cloning gcy-7 promoter:	This paper
Forward: CCTCCTTCGAGAAACATCT
Reverse: GTTTAGCATAAGAAAATAAT
For cloning osm-6 promoter:	This paper
Forward: CTGAATGTTGTTAGTAATAGTAACG
Reverse: AGATGTATACTAATGAAGGTAATAGC
For cloning avr-14 cDNA:	This paper
Forward: TGAATGCAAAGGCGAGAAG
Reverse: AAGAGAAGGGCAAGAACCTG
For cloning avr-15 cDNA:	This paper
Forward: CTGTCCCATCTTTTTTGC
Reverse: TGATGGTGAATTGAATGC
For cloning glr-1 cDNA:	This paper
Forward: AATTTCCGAGAAGAAAGGCA
Reverse: TTCTGCCAAAAACTTCAAGACAAG
For cloning glr-3 cDNA:	This paper
Forward: ATGTTCTGGATTGCCAAAACTC
Reverse: GCTTAATTCACATTCCATCGG
For cloning glr-6 cDNA:	This paper
Forward: AGAACTTGCTGAACAAATGCATTTGA
Reverse: TATTGCGAAACAGAATGAAGATACAGTA
For cloning eat-4 cDNA:	This paper
Forward: ATGTCGTCATGGAACGAGG
Reverse: CTACCACTGCTGATAATG
For cloning unc-7 gDNA:	This paper
Forward: ATGCTCGGCTCCTCCAGC
Reverse: TCAGTCTATCGTCCCTTGACCG
For cloning unc-9 gDNA:	This paper
Forward: CCGTCACGACATGACTTAGG
Reverse: GGTGTGTCACACGTCGTGC
For cloning osm-6 cDNA:	This paper
Forward: ATGCCTCCATTTTCAGAC
Reverse: ACATGAATATTTTATTAT
For cloning eat-4 RNAi:	This paper
Forward: GAAGGAAACGAAAACCCGATGC
Reverse: CCACAACTCCAGAGGATCCATG
For glr-1(n2461) genotyping	This paper
Forward: CCTCGCTTCAATCCTACTTCGA
Reverse: TGGAGATATATGGAATCGCAAGT
For glr-3(tm6403) genotyping	This paper
Forward: TAATGACGCTTCGCTTGCTT
Reverse: ATTAGCTTTCTGCTTGGCCT
For glr-6(tm2729) genotyping	This paper
Forward: GCGCCCAGAGCAGTTTGTAA
Reverse: TTTCTGCGATTGCCACCGTA
