# Supplementary material for: Molecular and circuit mechanisms underlying avoidance of rapid cooling stimuli in C. elegans
Source: Nat Commun. 2024 Jan 5;15:297. doi: 10.1038/s41467-023-44638-5 (PMC10770330; doi:10.1038/s41467-023-44638-5)
Supplement: Supplementary file 13 — Source data [file 41467_2023_44638_MOESM13_ESM.xlsx]

## Sheet: Figure 1
Fig. 1b
Wild-type; 0 oC/s (20.5--15 oC); 170 indicates Forward; 30 indicates Pause; 0 indicates Reverse; 130 indicates Turn;
group number	assay 1										assay 2										assay 3										assay 4											assay 5
Worm number	1	2	3	4	5	6	7	8	9	10	11	12	13	14	15	16	17	18	19	20	21	22	23	24	25	26	27	28	29	30	31	32	33	34	35	36	37	38	39	40	41	42	43	44	45	46	47	48	49
	170	170	170	170	170	170	170	170	170	170	170	170	170	170	170	170	170	170	170	170	170	170	170	170	170	170	170	170	170	170	170	170	170	170	170	170	170	170	170	170	170	170	170	170	170	170	170	170	170
	170	170	170	170	170	170	170	170	170	170	170	170	170	170	170	170	170	170	170	170	170	170	170	170	170	170	170	170	170	170	170	170	170	170	170	170	170	170	170	170	170	170	170	170	170	170	170	170	170
	170	170	170	170	170	170	170	170	170	170	170	170	170	170	170	170	170	170	170	170	170	170	170	170	170	170	170	170	170	170	170	170	170	170	170	170	170	170	170	170	170	170	170	170	170	170	170	170	170
	170	170	170	170	170	170	170	170	170	170	170	170	170	170	170	170	170	170	170	170	170	170	170	170	170	170	170	170	170	170	170	170	170	170	170	170	170	170	170	170	170	170	170	170	170	170	170	170	170
	170	170	170	170	170	170	170	170	170	170	170	170	170	170	170	170	170	170	170	170	170	170	170	170	170	170	170	170	170	170	170	170	170	170	170	170	170	170	170	170	170	170	170	170	170	170	170	170	170
	170	170	170	170	170	170	170	170	170	170	170	170	170	170	170	170	170	170	170	170	170	170	170	170	170	170	170	170	170	170	170	170	170	170	170	170	170	170	170	170	170	170	170	170	170	170	170	170	170
	170	170	170	170	170	170	170	170	170	170	170	170	170	170	170	170	170	170	170	170	170	170	170	170	170	170	170	170	170	170	170	170	170	170	170	170	170	170	170	170	170	170	170	170	170	170	170	170	170
	170	170	170	170	170	170	170	170	170	170	170	170	170	170	170	170	170	170	170	170	170	170	170	170	170	170	170	170	170	170	170	170	170	170	170	170	170	170	170	170	170	170	170	170	170	170	170	170	170
	170	170	170	170	170	170	170	170	170	170	170	170	170	170	170	170	170	170	170	170	170	170	170	170	170	170	170	170	170	170	170	170	170	170	170	170	170	170	170	170	170	170	170	170	170	170	170	170	170
	170	170	170	170	170	170	170	170	170	170	170	170	170	170	170	170	170	170	170	170	170	170	170	170	170	170	170	170	170	170	170	170	170	170	170	170	170	170	170	170	170	170	170	170	170	170	170	170	170
	170	170	170	170	170	170	170	170	170	170	170	170	170	170	170	170	170	170	170	170	170	170	170	170	170	170	170	170	170	170	170	170	170	170	170	170	170	170	170	170	170	170	170	170	170	170	170	170	170
	170	170	170	170	170	170	170	170	170	170	170	170	170	170	170	170	170	170	170	170	170	170	170	170	170	170	170	170	170	170	170	170	170	170	170	170	170	170	170	170	170	170	170	170	170	170	170	170	170
	170	170	170	170	170	170	170	170	130	170	170	170	170	170	170	170	170	170	170	170	170	170	0	170	170	170	170	170	170	170	170	170	170	170	170	170	170	170	170	170	170	170	170	170	170	170	170	170	170
	170	170	170	170	170	170	170	170	130	170	170	170	170	170	170	170	170	170	170	170	170	170	0	170	170	170	170	170	170	170	170	170	170	170	170	170	170	170	170	170	170	170	170	170	170	170	170	170	170
	170	170	170	170	170	170	170	170	130	170	170	170	170	170	170	170	170	170	170	170	170	170	0	170	170	170	170	170	170	170	170	170	170	170	170	170	170	170	170	170	170	170	170	170	170	170	170	170	170
	170	170	170	170	170	170	170	170	130	170	170	170	170	170	170	170	170	170	170	170	170	170	0	170	170	170	170	170	170	170	170	170	170	170	170	170	170	170	170	170	170	170	170	170	170	170	170	170	170
	170	170	170	170	170	170	170	170	130	170	170	170	170	170	170	170	170	170	170	170	170	170	0	170	170	170	170	170	170	170	170	170	170	170	170	170	170	170	170	170	170	170	170	170	170	170	170	170	170
	170	170	170	170	170	0	170	170	130	170	170	170	170	170	170	170	170	170	170	30	170	170	0	170	170	170	170	170	170	170	170	170	170	170	170	170	0	170	170	170	170	170	170	170	170	170	170	170	170
	170	170	170	170	170	0	170	170	130	170	170	170	170	170	170	170	170	170	170	30	170	170	0	170	170	170	170	170	170	170	170	170	170	170	170	170	0	170	170	170	170	170	170	170	170	170	170	170	170
	170	170	170	170	170	0	170	170	170	170	170	170	170	170	170	170	170	170	170	30	170	170	0	170	170	170	170	170	170	170	170	170	170	170	170	170	0	170	170	170	170	170	170	170	170	170	170	170	170
	170	170	170	170	170	0	170	170	170	170	170	170	170	170	170	170	170	170	170	30	170	170	0	170	170	170	170	170	170	170	170	170	170	170	170	170	0	170	170	170	170	170	170	170	170	170	170	170	170
	170	170	170	170	170	0	170	170	170	170	170	170	170	170	170	170	170	170	170	30	170	170	0	170	170	170	170	170	170	170	170	170	170	170	170	170	0	170	170	170	170	170	170	170	170	170	170	170	170
	170	170	170	170	170	0	170	170	170	170	170	170	170	170	170	170	170	170	170	170	170	170	0	170	170	170	170	170	170	170	170	170	170	170	170	170	0	170	170	170	170	170	170	170	170	170	170	170	170
	170	170	170	170	170	0	170	170	170	170	170	170	170	170	170	170	170	170	170	170	170	170	0	170	170	0	170	170	170	170	170	170	170	170	170	170	0	170	170	170	170	170	170	30	170	170	170	170	170
	170	170	170	170	170	0	170	170	170	170	170	170	170	170	30	170	170	170	170	170	170	170	0	170	170	0	170	170	170	170	170	170	170	170	170	170	0	170	170	170	130	170	170	30	170	170	170	170	170
	170	170	170	170	170	0	170	170	170	170	170	170	170	170	30	170	170	170	170	170	170	170	0	170	170	0	170	170	170	170	170	170	170	170	170	170	0	170	170	170	130	170	170	30	170	170	170	170	170
	170	170	170	170	170	170	170	170	170	170	170	170	170	170	30	170	170	170	170	170	170	170	0	170	170	0	170	170	170	170	170	170	170	170	170	170	0	170	170	170	130	170	170	30	170	170	170	170	170
	170	170	170	170	170	170	170	170	170	170	170	170	170	170	30	170	170	170	170	170	170	170	0	170	170	0	170	170	170	170	170	170	170	170	170	170	0	170	170	170	130	170	170	30	170	170	170	170	170
	170	170	170	130	170	170	170	170	170	170	170	170	170	170	170	170	170	170	170	170	170	170	0	170	170	0	170	170	170	170	170	170	170	170	170	170	170	170	170	170	130	170	170	170	170	170	170	170	170
	170	170	170	130	170	170	170	170	170	170	170	170	170	170	170	170	170	170	170	170	170	170	0	170	170	0	170	170	170	0	170	170	170	170	170	170	170	170	170	170	130	170	170	170	170	170	30	170	170
	170	170	170	130	170	170	170	170	170	170	170	170	170	170	170	170	170	170	170	170	170	170	0	170	170	0	170	170	170	0	170	170	170	170	170	170	170	170	170	170	130	170	170	170	170	170	30	170	170
	170	170	170	130	170	170	170	170	170	170	170	170	170	170	170	170	170	170	170	170	170	170	130	170	170	0	170	170	170	0	170	170	170	170	170	170	170	170	170	170	130	170	170	170	170	170	30	170	170
	170	170	170	130	170	170	170	170	170	170	170	170	170	170	170	170	170	170	170	170	170	170	130	170	170	170	170	170	170	0	170	170	170	170	170	170	170	170	170	170	130	170	170	170	170	170	30	170	170
	170	170	170	130	170	170	170	170	170	170	170	170	170	170	170	170	170	170	170	170	170	170	130	170	170	170	170	170	170	0	170	170	170	170	170	170	170	170	170	170	130	170	170	170	170	170	30	170	170
	170	170	170	130	170	170	170	170	170	170	170	170	170	170	170	170	170	170	170	170	170	170	130	170	170	170	170	170	170	0	170	170	170	170	170	170	170	170	170	170	130	170	170	170	170	170	170	170	170
	170	170	170	130	170	170	170	170	170	170	170	170	170	170	170	170	170	170	170	170	170	170	130	170	170	170	170	170	170	0	170	170	170	170	170	170	170	170	170	170	130	170	170	170	170	170	170	170	170
	170	170	170	130	170	170	170	170	170	170	170	170	170	170	170	170	170	170	170	170	30	170	130	170	170	170	170	170	170	0	170	170	170	170	170	170	170	170	170	170	130	170	170	170	170	170	170	170	170
	170	170	170	130	170	170	170	170	170	170	170	170	170	170	170	170	170	170	170	170	30	170	130	170	170	170	170	170	170	0	170	170	170	170	170	170	170	170	170	170	130	170	170	170	170	170	170	170	170
	170	170	170	130	170	170	170	170	170	170	170	170	170	170	170	170	170	170	170	170	30	170	130	170	170	170	170	170	170	0	170	170	170	30	170	170	170	170	170	170	170	170	170	170	170	170	170	170	170
	170	170	170	130	170	170	170	130	170	170	170	170	170	170	170	170	170	170	170	170	30	170	170	170	170	170	170	170	170	0	170	170	170	30	170	170	170	170	170	170	170	170	170	170	170	170	170	170	170
	170	170	170	170	170	170	170	130	170	170	170	170	170	170	170	170	170	170	170	170	30	170	170	170	170	170	170	170	170	130	170	170	170	30	170	170	170	170	170	170	170	170	170	170	170	170	170	170	170
	170	170	170	170	170	170	170	130	170	170	170	170	170	130	170	170	170	170	170	170	170	170	170	170	170	170	170	170	170	130	170	170	170	30	170	170	170	170	170	170	170	170	170	170	170	170	170	170	170
	170	170	170	170	170	170	170	130	170	170	170	170	170	130	170	170	170	170	170	170	170	170	170	170	170	170	170	170	170	130	170	170	170	30	170	170	170	170	170	170	170	170	170	170	170	170	170	170	170
	170	170	170	170	170	170	170	130	170	170	170	170	170	130	170	170	170	170	170	170	170	170	170	170	170	170	170	170	170	130	170	170	170	30	170	170	170	170	170	170	170	170	170	170	170	170	170	170	170
	170	170	170	170	170	170	170	170	170	170	170	30	170	130	170	170	170	170	170	170	170	170	170	170	170	170	170	170	170	130	170	170	170	30	170	170	170	170	170	170	170	170	170	170	170	170	170	170	170
	170	170	170	170	170	170	170	170	170	170	170	30	170	130	170	170	170	170	170	170	170	170	170	30	170	170	170	170	170	130	170	170	170	170	170	170	170	170	170	170	170	170	170	170	170	170	170	170	170
	170	170	170	170	170	170	170	170	170	170	170	30	170	130	170	170	170	170	170	170	170	170	170	30	170	170	170	170	170	130	170	170	170	170	170	170	170	170	170	170	170	170	170	170	170	170	170	170	170
	170	170	170	170	170	170	170	170	170	170	170	30	170	130	170	170	170	170	170	170	170	170	170	30	170	170	170	170	170	130	170	170	170	170	170	170	170	170	170	170	170	170	170	170	170	170	170	170	170
	170	170	170	170	170	170	170	170	170	170	170	30	170	170	170	170	170	170	170	170	170	170	170	30	170	170	170	170	170	170	170	170	170	170	170	170	170	170	170	170	170	170	170	170	170	170	170	170	170
	170	170	170	170	170	170	170	170	170	170	170	170	170	170	170	170	170	170	170	170	170	170	170	30	170	170	170	170	170	170	170	170	170	170	170	170	170	170	0	170	170	170	170	170	170	170	170	170	170
	170	170	170	170	170	170	170	170	170	170	170	170	170	170	170	170	170	170	170	170	170	170	170	30	170	170	170	170	170	170	170	170	170	170	170	170	170	170	0	170	170	170	170	170	170	170	170	170	170
	170	170	170	170	170	170	170	170	170	170	170	170	170	170	170	170	170	170	170	170	170	170	170	170	170	170	170	170	170	170	170	170	170	170	170	170	170	170	0	170	170	170	170	170	170	170	170	170	170
	170	170	170	170	170	170	170	170	170	170	170	170	170	170	170	170	170	170	170	170	170	170	170	170	170	170	170	170	170	170	170	170	170	170	170	170	170	170	0	170	170	170	170	170	170	170	170	170	170
	170	170	170	170	170	170	170	170	170	170	170	170	170	170	170	170	170	170	170	170	170	170	170	170	170	170	170	170	170	170	170	170	170	170	170	170	170	170	0	170	170	170	170	170	170	170	170	170	170
	170	170	170	170	170	170	170	170	170	170	170	170	170	170	170	170	170	170	170	170	170	170	170	170	170	170	170	170	170	170	170	170	170	170	170	170	170	170	0	170	170	170	170	170	170	170	170	170	170
	170	170	170	170	170	170	170	170	170	170	170	170	170	170	170	170	170	170	170	170	170	170	170	170	170	170	170	170	170	170	170	170	170	170	170	170	170	170	0	170	170	170	170	170	170	170	170	170	170
	170	170	170	170	170	170	170	170	170	170	170	170	170	170	170	170	170	170	170	170	170	170	170	170	170	170	170	170	170	170	170	30	170	170	170	170	170	170	0	170	170	170	170	170	170	170	170	170	170
	170	170	170	170	170	170	170	170	170	170	170	170	170	170	170	170	170	170	170	170	170	170	170	170	170	170	170	170	170	170	170	30	170	170	170	170	170	170	0	170	170	170	170	170	170	170	170	170	170
	170	170	170	170	170	170	170	170	170	170	0	170	170	170	170	170	170	170	170	170	170	170	170	170	170	170	170	170	170	170	170	30	170	170	170	170	170	170	0	170	170	170	170	170	170	170	170	170	170
	170	170	170	170	170	170	170	170	170	170	0	170	170	170	170	170	170	170	170	170	170	170	170	170	170	170	170	170	170	170	170	30	170	170	170	170	170	170	170	170	170	170	170	170	170	170	170	170	170
	170	170	170	170	170	170	170	170	170	170	0	170	170	170	170	170	170	170	170	170	170	170	170	170	170	170	170	170	170	170	170	30	170	170	170	170	170	170	170	170	170	170	170	170	170	170	170	170	170
	170	170	170	170	170	170	170	170	170	170	0	170	170	170	170	170	170	170	170	170	170	170	170	170	170	170	170	170	170	170	170	30	170	170	170	170	170	170	170	170	170	170	170	170	170	170	170	170	170
	170	170	170	170	170	170	170	170	170	170	0	170	170	170	170	170	170	170	170	130	170	170	170	170	170	170	170	170	170	170	170	170	170	170	170	170	170	170	170	170	170	170	130	170	170	170	170	170	170
	170	170	170	170	170	170	170	170	170	170	0	170	170	170	170	170	170	170	170	130	170	170	170	170	170	170	170	170	170	170	170	170	170	170	170	170	170	170	170	170	170	170	130	170	170	170	170	170	170
	170	170	170	170	170	170	170	170	170	170	0	170	170	170	170	170	170	170	170	130	170	170	170	170	0	170	170	170	170	170	170	170	170	170	170	170	170	170	170	170	170	170	130	170	170	170	170	130	170
	170	170	170	170	170	170	170	170	170	170	0	170	170	170	170	170	170	170	170	130	170	170	170	170	0	170	170	170	170	170	170	170	170	170	170	170	170	170	170	170	170	170	130	170	170	170	170	130	170
	170	170	170	170	170	30	170	170	170	170	0	170	170	170	170	170	170	170	170	130	170	170	170	170	0	170	170	170	170	170	170	170	170	170	170	170	170	170	170	170	170	170	130	170	170	170	170	130	170
	170	170	170	170	170	30	170	170	170	170	0	170	170	170	170	170	170	170	170	130	170	170	170	170	0	170	170	170	170	170	170	170	170	170	170	170	170	170	170	170	170	170	130	170	170	170	170	130	170
	170	170	170	170	170	30	170	170	170	170	0	170	170	170	170	170	170	170	170	130	170	170	170	170	0	170	170	170	170	170	170	170	170	170	170	170	170	170	170	170	170	170	130	170	170	170	170	130	170
	170	170	170	170	170	30	170	170	170	170	0	170	170	170	170	170	170	170	170	130	170	170	170	170	0	170	170	170	170	170	170	170	170	170	170	170	170	170	170	170	170	170	130	170	170	170	170	130	170
	170	170	170	170	170	170	170	170	170	170	0	170	170	170	170	170	170	170	170	130	170	170	170	170	0	170	170	170	170	170	170	170	170	170	170	170	170	170	170	170	170	170	130	170	170	170	170	130	170
	170	170	170	170	170	170	170	170	170	170	0	170	170	170	170	170	170	170	170	130	170	170	170	170	0	170	170	170	170	170	170	170	170	170	170	170	170	170	170	170	170	170	130	170	170	170	170	170	170
	170	170	170	170	170	170	170	170	170	170	0	170	170	170	170	170	170	170	170	170	170	170	170	170	0	170	170	170	170	170	170	170	170	170	170	170	170	170	170	170	170	170	170	170	170	170	170	170	170
	170	170	170	170	170	170	170	170	170	170	0	170	170	170	170	170	170	170	170	170	170	170	170	170	0	170	170	170	170	170	170	170	170	170	170	170	170	170	170	170	170	170	170	170	170	170	170	170	170
	170	170	170	170	170	170	170	170	170	170	0	170	170	170	170	170	170	170	170	170	170	170	170	170	0	170	170	170	170	170	170	170	170	170	170	170	170	170	170	170	170	170	170	170	170	170	170	170	170
	170	170	170	170	170	170	170	170	170	170	0	170	170	170	170	170	170	170	170	170	170	170	170	170	70	170	170	170	170	170	170	170	170	170	170	170	170	170	170	170	170	170	170	170	170	170	170	170	170
	170	170	170	170	170	170	170	170	170	170	0	170	170	170	170	170	170	170	170	170	170	170	170	170	70	170	170	170	170	170	170	170	170	170	170	170	170	170	170	170	170	170	170	170	170	170	170	170	170
	170	170	170	170	170	170	170	170	170	170	130	170	170	170	170	170	170	170	170	170	170	170	170	170	70	170	170	170	170	170	170	170	170	170	170	170	170	170	170	170	170	170	170	170	170	170	170	170	170
	170	170	170	170	170	170	170	170	170	170	130	170	170	170	170	170	170	170	170	170	170	170	170	170	70	170	170	170	170	170	170	170	170	170	170	170	170	170	170	170	170	170	170	170	170	170	170	170	170
	170	170	170	170	170	170	170	170	170	170	130	170	170	170	170	170	170	170	170	170	170	170	170	170	70	170	170	170	170	170	170	170	170	170	170	170	170	170	170	170	170	170	170	170	170	170	170	170	170
[truncated: 547 more columns]

## Sheet: Figure 2
Fig. 2a						ASH ΔF/F0	Wild-type			unc-13			unc-31			Fig. 2b					ASH ΔF/F0	Wild-type			unc-7			Fig. 2c					ASH ΔF/F0	Wild-type			unc-9			Fig. 2d						ASH ΔF/F0	Wild-type
ASH peak ΔF/F0	Genotype， 2.7 oC/s (20.5--15 oC)						Average	sem		Average	sem		Average	sem		ASH peak ΔF/F0	Genotype， 2.7 oC/s (20.5--15 oC)					Average	sem		Average	sem		ASH peak ΔF/F0	Genotype， 2.7 oC/s (20.5--15 oC)					Average	sem		Average	sem		ASH peak ΔF/F0	Genotype， 2.7 oC/s (20.5--15 oC)						Average	sem
	Sample	Wild-type	unc-13	unc-31			0.00126565	0.00197549		0.0146369	0.00438156		0.00287107	0.00553198			Sample	Wild-type	unc-7			0.00126565	0.00197549		0.0112588	0.00730938			Sample	Wild-type	unc-9			0.00126565	0.00197549		0.00673633	0.00441234			Sample	Wild-type	osm-6	osm-6; ASH::osm-6			0.00126565	0.00197549
							0.000710043	0.00215644		0.015064	0.00922922		-0.00967341	0.00474003								0.000710043	0.00215644		0.00842338	0.00597121								0.000710043	0.00215644		0.00649017	0.00517824									0.000710043	0.00215644
	1	1.39086	0.418747	0.989327			0.00207549	0.00222577		0.0188727	0.011387		-0.00668104	0.00521874			1	1.39086	0.215			0.00207549	0.00222577		0.0107553	0.00605571			1	1.39086	0.449752			0.00207549	0.00222577		0.00498265	0.00643735			1	1.39086	0.130949	0.506277			0.00207549	0.00222577
	2	1.08236	0.501287	0.417482			0.00314175	0.00178369		0.0129294	0.0063297		-0.0124512	0.00458885			2	1.08236	0.3399			0.00314175	0.00178369		0.0113717	0.00652231			2	1.08236	0.0974505			0.00314175	0.00178369		0.009975	0.00510317			2	1.08236	0.191334	0.429016			0.00314175	0.00178369
	3	1.06095	0.296762	0.807532			0.00206202	0.00214873		0.00881988	0.00664969		-0.00283666	0.00482735			3	1.06095	0.2671			0.00206202	0.00214873		0.0178768	0.00827642			3	1.06095	0.402213			0.00206202	0.00214873		0.00818685	0.00656466			3	1.06095	0.442231	0.638201			0.00206202	0.00214873
	4	0.933218	0.682425	1.17198			0.00335215	0.00249001		0.0090873	0.00711525		-0.0108882	0.00517918			4	0.933218	0.3486			0.00335215	0.00249001		0.0140882	0.00478195			4	0.933218	0.537005			0.00335215	0.00249001		0.00586893	0.00590038			4	0.933218	0.24808	0.556658			0.00335215	0.00249001
	5	0.857442	1.16277	1.27363			0.00433657	0.00224113		0.00520022	0.00592497		-0.00357705	0.00306435			5	0.857442	0.57			0.00433657	0.00224113		0.0176983	0.00570744			5	0.857442	0.855808			0.00433657	0.00224113		0.00861693	0.00721311			5	0.857442	0.125116	0.179239			0.00433657	0.00224113
	6	0.763636	0.745478	0.273569			0.00254672	0.00232351		0.00520924	0.00324144		0.000337738	0.00249524			6	0.763636	0.1216			0.00254672	0.00232351		0.016432	0.00494472			6	0.763636	0.289493			0.00254672	0.00232351		0.0103874	0.00757621			6	0.763636	0.0810622	0.611705			0.00254672	0.00232351
	7	0.736003	0.196578	0.235479			0.00198593	0.00216911		0.00791422	0.00465189		0.00256263	0.00472602			7	0.736003	0.7338			0.00198593	0.00216911		0.0250019	0.00531887			7	0.736003	0.642904			0.00198593	0.00216911		0.0154395	0.00611387			7	0.736003	0.134561	0.39539			0.00198593	0.00216911
	8	0.699914	0.335478				0.0041645	0.00160145		0.0110788	0.00589257		0.00034881	0.00224808			8	0.699914	0.1567			0.0041645	0.00160145		0.0281507	0.00586927			8	0.699914	0.600851			0.0041645	0.00160145		0.00819985	0.00650812			8	0.699914	0.0619523	0.463945			0.0041645	0.00160145
	9	0.648609					0.00339636	0.00184608		0.00821383	0.00253401		-0.00329324	0.00176925			9	0.648609	0.5937			0.00339636	0.00184608		0.0247554	0.00494303			9	0.648609	0.280891			0.00339636	0.00184608		0.00959055	0.00712442			9	0.648609	0.096257				0.00339636	0.00184608
	10	0.634545					0.00332844	0.00155481		0.0114478	0.00332234		0.00186557	0.00309201			10	0.634545	0.867			0.00332844	0.00155481		0.0314765	0.00634045			10	0.634545	0.198442			0.00332844	0.00155481		0.00525686	0.00616798			10	0.634545	0.0488929				0.00332844	0.00155481
	11	0.526364					0.00349209	0.00143975		0.0062032	0.00375006		0.000126108	0.0026969			11	0.526364	0.495			0.00349209	0.00143975		0.027654	0.0052436			11	0.526364	0.102309			0.00349209	0.00143975		0.00406672	0.00853046			11	0.526364	0.0615929				0.00349209	0.00143975
	12	0.480773					0.00420754	0.0012319		0.00615753	0.00420744		0.00285936	0.00320137			12	0.480773	0.4938			0.00420754	0.0012319		0.032361	0.0064874			12	0.480773	0.922059			0.00420754	0.0012319		-0.0036791	0.00583622			12	0.480773	0.0850449				0.00420754	0.0012319
	13	0.537843					0.00107325	0.00150536		0.00474553	0.00338428		-0.00097719	0.00483079			13	0.537843				0.00107325	0.00150536		0.0341504	0.00629323			13	0.537843				0.00107325	0.00150536		0.00316622	0.00615087			13	0.537843					0.00107325	0.00150536
	14	0.381711					0.00313267	0.00131572		0.00166044	0.00366493		-0.00632438	0.00679634			14	0.381711				0.00313267	0.00131572		0.0182195	0.00509933			14	0.381711				0.00313267	0.00131572		0.00222565	0.00516218			14	0.381711					0.00313267	0.00131572
	15	0.337273					0.00376738	0.00152422		0.00179367	0.00444565		-0.00721107	0.00608458			15	0.337273				0.00376738	0.00152422		0.0131267	0.00494327			15	0.337273				0.00376738	0.00152422		0.00286172	0.00753733			15	0.337273					0.00376738	0.00152422
	16	0.38551					-0.00286627	0.00167741		-0.00189828	0.00389055		-0.00725359	0.00683077			16	0.38551				-0.00286627	0.00167741		0.012151	0.0040336			16	0.38551				-0.00286627	0.00167741		-0.0049813	0.00426083			16	0.38551					-0.00286627	0.00167741
	17	0.256413					-0.000416107	0.00173281		0.000951884	0.00274364		-0.00401614	0.00547636			17	0.256413				-0.000416107	0.00173281		0.0179352	0.00625934			17	0.256413				-0.000416107	0.00173281		-0.0074341	0.00559696			17	0.256413					-0.000416107	0.00173281
	18	0.196715					0.0015483	0.00292745		-0.00563839	0.00586128		-0.00112594	0.00255927			18	0.196715				0.0015483	0.00292745		0.0100945	0.00681164			18	0.196715				0.0015483	0.00292745		0.00533117	0.00218216			18	0.196715					0.0015483	0.00292745
	19	0.165603					0.00193635	0.00244422		-0.000391413	0.00556928		0.001258	0.00221673			19	0.165603				0.00193635	0.00244422		0.0199796	0.00832264			19	0.165603				0.00193635	0.00244422		0.00183174	0.00433532			19	0.165603					0.00193635	0.00244422
	20	0.122424					0.00100353	0.00166502		-0.00151222	0.00454408		0.0103947	0.00435876			20	0.122424				0.00100353	0.00166502		0.0197865	0.0081931			20	0.122424				0.00100353	0.00166502		0.0049395	0.00622399			20	0.122424					0.00100353	0.00166502
	average	0.61	0.542	0.738			-0.00186901	0.00179957		0.00102879	0.00423338		0.00469413	0.00352036			average	0.61	0.434			-0.00186901	0.00179957		0.0208838	0.00848816			average	0.61	0.45			-0.00186901	0.00179957		0.018055	0.00758451			average	0.61	0.14	0.47			-0.00186901	0.00179957
	s.e.m	0.08	0.11	0.163			0.000790455	0.00172812		-0.00313187	0.00747711		0.00362308	0.00759742			s.e.m	0.08	0.07			0.000790455	0.00172812		0.0213821	0.009812			s.e.m	0.08	0.08			0.000790455	0.00172812		0.0161335	0.00915544			s.e.m	0.08	0.032	0.052			0.000790455	0.00172812
	p-value (One-way ANOVA test followed Dunnett’s multiple comparisons)	Control	P = 0.632	P = 0.428			-0.000202693	0.00202971		0.00303133	0.00606974		0.00462897	0.00608243			p-value (One-way ANOVA test followed Dunnett’s multiple comparisons)	Control	P = 0.123			-0.000202693	0.00202971		0.0374554	0.0165248			p-value (One-way ANOVA test followed Dunnett’s multiple comparisons)	Control	P = 0.172			-0.000202693	0.00202971		0.0261672	0.0104898			p-value (One-way ANOVA test followed Dunnett’s multiple comparisons)	Control	P ≤ 0.001				-0.000202693	0.00202971
							0.00115546	0.00167164		0.00109513	0.00467669		0.00284558	0.00533397								0.00115546	0.00167164		0.0612479	0.0201483								0.00115546	0.00167164		0.0334169	0.0103817									0.00115546	0.00167164
							0.00169472	0.00180423		-0.00346161	0.0059679		-0.00233066	0.00890822								0.00169472	0.00180423		0.106551	0.0262135								0.00169472	0.00180423		0.069494	0.022312									0.00169472	0.00180423
							0.00129326	0.00246463		0.0110758	0.0111456		0.00320366	0.00871351								0.00129326	0.00246463		0.161269	0.0367681								0.00129326	0.00246463		0.127238	0.0250469					Control	P ≤ 0.001			0.00129326	0.00246463
							0.00414011	0.00377314		0.0782743	0.0287102		0.0517354	0.0387289								0.00414011	0.00377314		0.21296	0.0489044								0.00414011	0.00377314		0.156904	0.0264037									0.00414011	0.00377314
							0.0206556	0.00770548		0.16853	0.031905		0.165241	0.0912918								0.0206556	0.00770548		0.265428	0.0552001								0.0206556	0.00770548		0.179798	0.0272138									0.0206556	0.00770548
							0.0840982	0.018108		0.264652	0.0359059		0.280296	0.1059								0.0840982	0.018108		0.31428	0.0606503								0.0840982	0.018108		0.19586	0.0285743									0.0840982	0.018108
							0.16963	0.0229755		0.323082	0.047821		0.413062	0.115536								0.16963	0.0229755		0.354397	0.0652395								0.16963	0.0229755		0.228404	0.0343777									0.16963	0.0229755
							0.2535	0.031269		0.369209	0.0509719		0.522073	0.120666								0.2535	0.031269		0.36482	0.0650224								0.2535	0.031269		0.231623	0.0369808									0.2535	0.031269
							0.335386	0.0401653		0.406346	0.0617418		0.599702	0.124632								0.335386	0.0401653		0.378418	0.0643301								0.335386	0.0401653		0.243582	0.0372319									0.335386	0.0401653
							0.396014	0.047098		0.419804	0.0601401		0.652363	0.12786								0.396014	0.047098		0.394716	0.0612425								0.396014	0.047098		0.303759	0.0565087									0.396014	0.047098
							0.429174	0.0536524		0.434385	0.0654267		0.694651	0.135987								0.429174	0.0536524		0.396185	0.0583017								0.429174	0.0536524		0.326288	0.0595506									0.429174	0.0536524
							0.444625	0.0591765		0.453541	0.0671901		0.719232	0.151194								0.444625	0.0591765		0.403434	0.0617464								0.444625	0.0591765		0.336939	0.0589452									0.444625	0.0591765
							0.46009	0.0635212		0.467048	0.0730249		0.748307	0.150608								0.46009	0.0635212		0.39599	0.0573393								0.46009	0.0635212		0.344213	0.058804									0.46009	0.0635212
							0.489051	0.0655538		0.460306	0.086544		0.761946	0.160164								0.489051	0.0655538		0.396236	0.0585686								0.489051	0.0655538		0.336591	0.060987									0.489051	0.0655538
							0.505872	0.0680135		0.480524	0.0861477		0.764825	0.165975								0.505872	0.0680135		0.395416	0.0604771								0.505872	0.0680135		0.336428	0.0584908									0.505872	0.0680135
							0.505403	0.069303		0.483712	0.082006		0.784445	0.172782								0.505403	0.069303		0.406136	0.0602677								0.505403	0.069303		0.343039	0.0598277									0.505403	0.069303
							0.527768	0.071051		0.482647	0.0906451		0.813853	0.174472								0.527768	0.071051		0.396526	0.0590292								0.527768	0.071051		0.337603	0.0579898									0.527768	0.071051
							0.531386	0.0738408		0.508644	0.109487		0.814932	0.183729								0.531386	0.0738408		0.39111	0.0583045								0.531386	0.0738408		0.328953	0.0591018									0.531386	0.0738408
							0.536343	0.0764854		0.527988	0.132367		0.816477	0.184535								0.536343	0.0764854		0.378973	0.0554907								0.536343	0.0764854		0.325829	0.0583993									0.536343	0.0764854
							0.546473	0.0768846		0.537041	0.14531		0.794704	0.189619								0.546473	0.0768846		0.387203	0.0566015								0.546473	0.0768846		0.332888	0.0658577									0.546473	0.0768846
							0.551719	0.0758178		0.536158	0.153383		0.766202	0.182018								0.551719	0.0758178		0.391271	0.0613947								0.551719	0.0758178		0.331293	0.0661957									0.551719	0.0758178
							0.545062	0.0775895		0.502835	0.171431		0.74262	0.176856								0.545062	0.0775895		0.397386	0.0618611								0.545062	0.0775895		0.336309	0.0700887									0.545062	0.0775895
							0.529563	0.0764268		0.531106	0.167879		0.720391	0.168582								0.529563	0.0764268		0.400073	0.0579221								0.529563	0.0764268		0.321896	0.07197									0.529563	0.0764268
							0.521819	0.0749176		0.541207	0.169443		0.718713	0.154407								0.521819	0.0749176		0.393506	0.0570416								0.521819	0.0749176		0.31388	0.071747									0.521819	0.0749176
							0.513895	0.0742795		0.543389	0.170013		0.725792	0.141744								0.513895	0.0742795		0.393326	0.0592773								0.513895	0.0742795		0.307353	0.0715539									0.513895	0.0742795
							0.511118	0.0734863		0.523907	0.179467		0.716224	0.133257								0.511118	0.0734863		0.393466	0.0618803								0.511118	0.0734863		0.312956	0.0734723									0.511118	0.0734863
							0.493849	0.0704317		0.541581	0.167259		0.700288	0.125709								0.493849	0.0704317		0.392925	0.064704								0.493849	0.0704317		0.305503	0.0726012									0.493849	0.0704317
							0.475959	0.0690578		0.543017	0.165428		0.689272	0.119488								0.475959	0.0690578		0.3993	0.0665725								0.475959	0.0690578		0.301351	0.073114									0.475959	0.0690578
							0.472892	0.0670505		0.516346	0.170779		0.664293	0.11719								0.472892	0.0670505		0.392977	0.0657088								0.472892	0.0670505		0.290943	0.0710585									0.472892	0.0670505
							0.465153	0.0670216		0.539318	0.154237		0.647776	0.119646								0.465153	0.0670216		0.396831	0.0668467								0.465153	0.0670216		0.292758	0.0700865									0.465153	0.0670216
							0.448234	0.0643491		0.53368	0.151578		0.634989	0.110305								0.448234	0.0643491		0.386949	0.067386								0.448234	0.0643491		0.29481	0.0721899									0.448234	0.0643491
							0.438554	0.0624332		0.529886	0.147284		0.621883	0.111308								0.438554	0.0624332		0.387915	0.0666038								0.438554	0.0624332		0.292569	0.0715396									0.438554	0.0624332
							0.438426	0.0596822		0.516202	0.140854		0.615395	0.108875								0.438426	0.0596822		0.385168	0.0641322								0.438426	0.0596822		0.296706	0.069305									0.438426	0.0596822
							0.42424	0.0581666		0.500766	0.135991		0.615114	0.104062								0.42424	0.0581666		0.379352	0.066232								0.42424	0.0581666		0.292886	0.0681411									0.42424	0.0581666
							0.414901	0.0578479		0.486873	0.13253		0.600474	0.104869								0.414901	0.0578479		0.381092	0.064546								0.414901	0.0578479		0.305984	0.0709324									0.414901	0.0578479
							0.401137	0.0568268		0.474021	0.122739		0.598797	0.113152								0.401137	0.0568268		0.402521	0.0704635								0.401137	0.0568268		0.312593	0.0715291									0.401137	0.0568268
							0.402218	0.0586912		0.46479	0.125886		0.586195	0.112295								0.402218	0.0586912		0.412038	0.0698607								0.402218	0.0586912		0.307571	0.073993									0.402218	0.0586912
							0.397879	0.0571429		0.444982	0.123694		0.589296	0.120593								0.397879	0.0571429		0.40443	0.0687199								0.397879	0.0571429		0.315748	0.074755									0.397879	0.0571429
							0.379539	0.0546963		0.439098	0.122155		0.591815	0.124337								0.379539	0.0546963		0.399421	0.0668559								0.379539	0.0546963		0.313813	0.0781003									0.379539	0.0546963
							0.377223	0.052591		0.416927	0.12778		0.57973	0.128072								0.377223	0.052591		0.383527	0.0629862								0.377223	0.052591		0.313872	0.0803818									0.377223	0.052591
							0.362316	0.0498678		0.421621	0.12131		0.580716	0.127927								0.362316	0.0498678		0.379878	0.0594979								0.362316	0.0498678		0.316615	0.0823003									0.362316	0.0498678
							0.360087	0.0489856		0.407812	0.116437		0.573561	0.126634								0.360087	0.0489856		0.374735	0.0600969								0.360087	0.0489856		0.308996	0.0822925									0.360087	0.0489856
							0.353356	0.0473988		0.390078	0.129004		0.558232	0.1256								0.353356	0.0473988		0.372	0.0602453								0.353356	0.0473988		0.31497	0.0793135									0.353356	0.0473988
							0.347789	0.0475635		0.383847	0.111508		0.531054	0.12155								0.347789	0.0475635		0.362965	0.0621668								0.347789	0.0475635		0.30502	0.0766054									0.347789	0.0475635
							0.343203	0.0474213		0.375148	0.108583		0.5235	0.122012								0.343203	0.0474213		0.37038	0.0629601								0.343203	0.0474213		0.290793	0.0711442									0.343203	0.0474213
							0.335134	0.0467072		0.361332	0.112111		0.530888	0.124766								0.335134	0.0467072		0.369131	0.0624229								0.335134	0.0467072		0.286137	0.0660214									0.335134	0.0467072
							0.329686	0.0469537		0.356177	0.100714		0.536379	0.123515								0.329686	0.0469537		0.364829	0.0594333								0.329686	0.0469537		0.282766	0.0602212									0.329686	0.0469537
							0.321354	0.0460287		0.344842	0.104063		0.530775	0.126204								0.321354	0.0460287		0.355185	0.0592926								0.321354	0.0460287		0.274499	0.0587825									0.321354	0.0460287
							0.317932	0.0465128		0.330243	0.0977402		0.515707	0.122461								0.317932	0.0465128		0.34661	0.058145								0.317932	0.0465128		0.272511	0.0561036									0.317932	0.0465128
							0.311635	0.0461568		0.326474	0.0906302		0.498877	0.121334								0.311635	0.0461568		0.349884	0.0608189								0.311635	0.0461568		0.256929	0.0523188									0.311635	0.0461568
							0.311511	0.046453		0.332847	0.0909628		0.478377	0.113609								0.311511	0.046453		0.338821	0.0642863								0.311511	0.046453		0.250641	0.0484474									0.311511	0.046453
							0.306891	0.0473609		0.336128	0.0927547		0.467979	0.112948								0.306891	0.0473609		0.333419	0.0634516								0.306891	0.0473609		0.250639	0.0479777									0.306891	0.0473609
							0.312701	0.0477872		0.339435	0.0925268		0.450447	0.107145								0.312701	0.0477872		0.323232	0.0635607								0.312701	0.0477872		0.250251	0.0480961									0.312701	0.0477872
							0.304594	0.0474034		0.32329	0.0909823		0.425623	0.105348								0.304594	0.0474034		0.326955	0.0636951								0.304594	0.0474034		0.242105	0.046682									0.304594	0.0474034
							0.296835	0.0463053		0.317246	0.089355		0.39922	0.10176								0.296835	0.0463053		0.312777	0.0632591								0.296835	0.0463053		0.233349	0.0460808									0.296835	0.0463053
							0.296777	0.0447142		0.314063	0.0863558		0.390379	0.0991388								0.296777	0.0447142		0.310591	0.0641017								0.296777	0.0447142		0.229758	0.0459325									0.296777	0.0447142
							0.289516	0.0449623		0.299797	0.0825676		0.372933	0.096081								0.289516	0.0449623		0.299957	0.0623615								0.289516	0.0449623		0.220448	0.0451471									0.289516	0.0449623
							0.278848	0.0449088		0.298175	0.0805736		0.358507	0.0917522								0.278848	0.0449088		0.285964	0.0618436								0.278848	0.0449088		0.217712	0.0445357									0.278848	0.0449088
							0.270018	0.0442859		0.297231	0.0827609		0.347896	0.0942934								0.270018	0.0442859		0.297403	0.0589334								0.270018	0.0442859		0.218811	0.042535									0.270018	0.0442859
							0.262013	0.0421187		0.294626	0.0851112		0.339512	0.0939235								0.262013	0.0421187		0.299459	0.0572093								0.262013	0.0421187		0.21916	0.0422021									0.262013	0.0421187
							0.253651	0.0423559		0.275553	0.0802754		0.32665	0.0944444								0.253651	0.0423559		0.292857	0.0581959								0.253651	0.0423559		0.209791	0.0423188									0.253651	0.0423559
							0.243833	0.041671		0.269344	0.0885481		0.314239	0.091568								0.243833	0.041671		0.279365	0.0592147								0.243833	0.041671		0.204283	0.0428943									0.243833	0.041671
							0.228438	0.0398762		0.261578	0.0893542		0.298302	0.0882524								0.228438	0.0398762		0.282884	0.0557483								0.228438	0.0398762		0.203863	0.0427149									0.228438	0.0398762
							0.224729	0.0400257		0.252176	0.0753631		0.293579	0.0901969								0.224729	0.0400257		0.278542	0.0526137								0.224729	0.0400257		0.20507	0.0421246									0.224729	0.0400257
							0.218997	0.038954		0.254766	0.0755144		0.273992	0.0835665								0.218997	0.038954		0.259493	0.0515957								0.218997	0.038954		0.201707	0.0398072									0.218997	0.038954
							0.211343	0.0398191		0.238947	0.0765087		0.267957	0.0815265								0.211343	0.0398191		0.26477	0.053294								0.211343	0.0398191		0.190371	0.0393152									0.211343	0.0398191
							0.204346	0.0385053		0.232002	0.0748141		0.26172	0.0797474								0.204346	0.0385053		0.247089	0.0551253								0.204346	0.0385053		0.189835	0.0398396									0.204346	0.0385053
							0.196956	0.0377918		0.22253	0.0766754		0.25545	0.0823375								0.196956	0.0377918		0.249725	0.0551495								0.196956	0.0377918		0.180905	0.0416919									0.196956	0.0377918
							0.187601	0.0373331		0.20738	0.0634546		0.244088	0.0752728								0.187601	0.0373331		0.236951	0.0543489								0.187601	0.0373331		0.178175	0.0387207									0.187601	0.0373331
							0.178136	0.0356712		0.21246	0.0695552		0.23845	0.0741951								0.178136	0.0356712		0.22945	0.0536947								0.178136	0.0356712		0.173479	0.0381455									0.178136	0.0356712
							0.174721	0.0356303		0.212262	0.071074		0.231169	0.0715936								0.174721	0.0356303		0.228696	0.0547705								0.174721	0.0356303		0.166621	0.0375115									0.174721	0.0356303
							0.172225	0.034644		0.189364	0.0676812		0.207902	0.0653203								0.172225	0.034644		0.216378	0.0521912								0.172225	0.034644		0.156438	0.03417									0.172225	0.034644
							0.165619	0.0346434		0.192256	0.0645879		0.19957	0.0629297								0.165619	0.0346434		0.202743	0.0473937								0.165619	0.0346434		0.161478	0.0337609									0.165619	0.0346434
							0.159997	0.0347153		0.185473	0.0596563		0.18195	0.0556322								0.159997	0.0347153		0.202722	0.0457433								0.159997	0.0347153		0.158519	0.0363258									0.159997	0.0347153
							0.158169	0.0347555		0.174327	0.0561978		0.17076	0.0443956								0.158169	0.0347555		0.196771	0.043578								0.158169	0.0347555		0.152717	0.0390927									0.158169	0.0347555
							0.15668	0.0360529		0.172306	0.0560157		0.156102	0.0430267								0.15668	0.0360529		0.189618	0.0439553								0.15668	0.0360529		0.145795	0.0349447									0.15668	0.0360529
							0.149917	0.0352157		0.158285	0.0554095		0.143744	0.0402351								0.149917	0.0352157		0.188986	0.0454409								0.149917	0.0352157		0.138746	0.0364806									0.149917	0.0352157
							0.144145	0.035045		0.149164	0.0553202		0.13796	0.0343774								0.144145	0.035045		0.186058	0.0421655								0.144145	0.035045		0.140834	0.0382076									0.144145	0.035045
							0.138698	0.0351984		0.146778	0.0512907		0.1221	0.0287904								0.138698	0.0351984		0.174856	0.0392808								0.138698	0.0351984		0.143028	0.0385077									0.138698	0.0351984
							0.140925	0.0367983		0.137306	0.0419066		0.115621	0.0296								0.140925	0.0367983		0.179925	0.0403915								0.140925	0.0367983		0.13956	0.038058									0.140925	0.0367983
							0.136735	0.036384		0.128602	0.0409828		0.105955	0.0324759								0.136735	0.036384		0.16772	0.037346								0.136735	0.036384		0.124629	0.0354798									0.136735	0.036384
							0.131283	0.037378		0.116667	0.0398959		0.0962086	0.0291103								0.131283	0.037378		0.172408	0.038638								0.131283	0.037378		0.126282	0.0344182									0.131283	0.037378
							0.130683	0.0354494		0.104387	0.0340173		0.0792182	0.0340345								0.130683	0.0354494		0.158883	0.0368688								0.130683	0.0354494		0.127929	0.035899									0.130683	0.0354494
							0.128115	0.0358454		0.0954464	0.033563		0.0802966	0.0290807								0.128115	0.0358454		0.162151	0.0368457								0.128115	0.0358454		0.117894	0.0345498									0.128115	0.0358454
							0.123218	0.0344498		0.0904593	0.0327873		0.0796267	0.0303187								0.123218	0.0344498		0.16035	0.0373537								0.123218	0.0344498		0.125079	0.03577									0.123218	0.0344498
							0.117086	0.0329945		0.087679	0.0348289		0.0647494	0.0246912								0.117086	0.0329945		0.151349	0.037678								0.117086	0.0329945		0.122843	0.0377565									0.117086	0.0329945
							0.111571	0.0328052		0.0685029	0.0233549		0.0587229	0.0239983								0.111571	0.0328052		0.151722	0.0370613								0.111571	0.0328052		0.117417	0.0362257									0.111571	0.0328052
							0.0999256	0.0308603		0.0604103	0.0318668		0.0547371	0.028591								0.0999256	0.0308603		0.152549	0.0377607								0.0999256	0.0308603		0.118686	0.0373026									0.0999256	0.0308603
							0.0972412	0.0297215		0.0596829	0.0309872		0.0494191	0.0295378								0.0972412	0.0297215		0.152633	0.0358599								0.0972412	0.0297215		0.115951	0.0368655									0.0972412	0.0297215
							0.0952306	0.0296397		0.0550582	0.0284677		0.0435124	0.0309559								0.0952306	0.0296397		0.146817	0.0354327								0.0952306	0.0296397		0.119474	0.0354988									0.0952306	0.0296397
							0.090997	0.0288267		0.045713	0.0269141		0.0410398	0.0266348								0.090997	0.0288267		0.142314	0.0362489								0.090997	0.0288267		0.114031	0.0341745									0.090997	0.0288267
							0.0887021	0.0284542		0.0478897	0.0218599		0.0341127	0.0248151								0.0887021	0.0284542		0.128004	0.0292204								0.0887021	0.0284542		0.115121	0.0315753									0.0887021	0.0284542
							0.0913973	0.0274116		0.0381755	0.0240907		0.0361842	0.027795								0.0913973	0.0274116		0.137079	0.032987								0.0913973	0.0274116		0.113377	0.032455									0.0913973	0.0274116
							0.0849705	0.0267576		0.0388994	0.0262301		0.0372256	0.0243873								0.0849705	0.0267576		0.137814	0.0332815								0.0849705	0.0267576		0.11061	0.0303662									0.0849705	0.0267576
							0.0751266	0.0247245		0.0367362	0.0198624		0.0327239	0.0237632								0.0751266	0.0247245		0.132957	0.0321855								0.0751266	0.0247245		0.110316	0.0305082									0.0751266	0.0247245
							0.0699711	0.0236186		0.0226393	0.0155248		0.0265876	0.0236014								0.0699711	0.0236186		0.135211	0.0333708								0.0699711	0.0236186		0.106706	0.0317936									0.0699711	0.0236186
							0.0665293	0.0223424		0.0170804	0.013006		0.0252941	0.0212754								0.0665293	0.0223424		0.121742	0.0300919								0.0665293	0.0223424		0.109476	0.030483									0.0665293	0.0223424
							0.0617953	0.0217588		0.0162385	0.0105421		0.0277353	0.0203632								0.0617953	0.0217588		0.123178	0.0304264								0.0617953	0.0217588		0.103406	0.0278051									0.0617953	0.0217588
							0.0591826	0.0219821		0.000581675	0.0132061		0.0308362	0.0253094								0.0591826	0.0219821		0.121452	0.0306501								0.0591826	0.0219821		0.106248	0.0276306									0.0591826	0.0219821
							0.0552401	0.0210674		0.0211831	0.0164669		0.0325732	0.0174836								0.0552401	0.0210674		0.119218	0.0294868								0.0552401	0.0210674		0.10031	0.0278534									0.0552401	0.0210674
							0.0509908	0.0210143		0.0094876	0.0123811		0.0268146	0.0252597								0.0509908	0.0210143		0.117982	0.0306898								0.0509908	0.0210143		0.104261	0.0273665									0.0509908	0.0210143
							0.0463754	0.0200618		-0.00181319	0.0145932		0.0303985	0.0212845								0.0463754	0.0200618		0.11559	0.0293179								0.0463754	0.0200618		0.103099	0.0276639									0.0463754	0.0200618
							0.0453932	0.0194134		0.00381949	0.0162231		0.0245758	0.0195902								0.0453932	0.0194134		0.112961	0.0316214								0.0453932	0.0194134		0.096628	0.0276824									0.0453932	0.0194134
							0.0434272	0.019024		0.00318359	0.0115966		0.0201696	0.0213325								0.0434272	0.019024		0.117326	0.0290516								0.0434272	0.019024		0.0951472	0.027739									0.0434272	0.019024
							0.0413007	0.0178279		0.00325301	0.0164205		0.0242234	0.0195137								0.0413007	0.0178279		0.107652	0.0272666								0.0413007	0.0178279		0.0974552	0.0281846									0.0413007	0.0178279
							0.0381715	0.0169434		0.011967	0.017651		0.0192355	0.0204438								0.0381715	0.0169434		0.108985	0.0269115								0.0381715	0.0169434		0.093292	0.027591									0.0381715	0.0169434
							0.0333025	0.0166856		-0.00082715	0.0158079		0.0170882	0.0219521								0.0333025	0.0166856		0.0980715	0.027642								0.0333025	0.0166856		0.0845925	0.0294571									0.0333025	0.0166856
							0.0333655	0.0158848		-0.00903937	0.0187762		0.012447	0.0222147								0.0333655	0.0158848		0.102353	0.0281212								0.0333655	0.0158848		0.0856292	0.0300626									0.0333655	0.0158848
							0.0315754	0.0155064		-0.00326238	0.0191279		0.0161283	0.020122								0.0315754	0.0155064		0.0942902	0.0283659								0.0315754	0.0155064		0.0809777	0.0289452									0.0315754	0.0155064
							0.02779	0.0140791		-0.00304125	0.021571		0.010669	0.0244678								0.02779	0.0140791		0.0970691	0.0271727								0.02779	0.0140791		0.0780367	0.0283439									0.02779	0.0140791
							0.0254698	0.0137978		-0.00718977	0.0166688		0.0108532	0.0214277								0.0254698	0.0137978		0.086267	0.0293272								0.0254698	0.0137978		0.0779873	0.0282318									0.0254698	0.0137978
							0.0229256	0.0134433		-0.0085709	0.0175292		0.00486051	0.0259564								0.0229256	0.0134433		0.0774034	0.028983								0.0229256	0.0134433		0.0735997	0.0289488									0.0229256	0.0134433
							0.0233358	0.0127776		-0.00729611	0.0145767		0.0122927	0.0236718								0.0233358	0.0127776		0.0849909	0.0269808								0.0233358	0.0127776		0.0709074	0.028281									0.0233358	0.0127776
							0.0201034	0.0116706		-0.00425175	0.0164071		0.00825468	0.0248693								0.0201034	0.0116706		0.0842191	0.0273715								0.0201034	0.0116706		0.0738159	0.0285298									0.0201034	0.0116706
							0.0192885	0.0115375		-0.00337084	0.0186559		0.0111015	0.0230008								0.0192885	0.0115375		0.0820652	0.0241477								0.0192885	0.0115375		0.0723487	0.027712									0.0192885	0.0115375
							0.0159494	0.0107383		-0.00895522	0.0185504		0.00971317	0.022197								0.0159494	0.0107383		0.0827987	0.0252686								0.0159494	0.0107383		0.0654835	0.0278423									0.0159494	0.0107383
							0.0155541	0.0105363		0.000963587	0.0183529		0.00611742	0.0232419								0.0155541	0.0105363		0.0844388	0.0255971								0.0155541	0.0105363		0.0687962	0.0266494									0.0155541	0.0105363
							0.0108562	0.00993084		0.0006317	0.0163501		0.0115388	0.0211313								0.0108562	0.00993084		0.0784987	0.0261645								0.0108562	0.00993084		0.0608777	0.0268582									0.0108562	0.00993084
							0.0142773	0.00947519		-0.00153646	0.0184915		0.0060717	0.0216								0.0142773	0.00947519		0.0743911	0.0250712								0.0142773	0.00947519		0.0581258	0.0280086									0.0142773	0.00947519
							0.0125874	0.00947886		0.00204646	0.0149593		0.00715049	0.0224501								0.0125874	0.00947886		0.0727766	0.0256523								0.0125874	0.00947886		0.0582809	0.0285132									0.0125874	0.00947886
							0.0105616	0.0084764		0.00497682	0.0129905		0.00656699	0.0214748								0.0105616	0.0084764		0.0804682	0.0304302								0.0105616	0.0084764		0.0551444	0.0261497									0.0105616	0.0084764
							0.00985664	0.00836244		-0.00226129	0.01701		0.00967286	0.0226073								0.00985664	0.00836244		0.0686063	0.0273663								0.00985664	0.00836244		0.0509312	0.0279345									0.00985664	0.00836244
							0.00727068	0.00775138		-0.000965353	0.0135281		0.0148037	0.021549								0.00727068	0.00775138		0.0746205	0.0274636								0.00727068	0.00775138		0.0495219	0.0266797									0.00727068	0.00775138
[truncated: 28 more columns]

## Sheet: Figure 3
Fig. 3b and Fig. 3c																																						Fig. 3d					AIZ ΔF/F0	Cell body
Ratio of reversal (cooling)	Genotype 2.7 oC/s (20--15 oC)													Genotype 2.7 oC/s (20--15 oC)												Genotype 2.7 oC/s (20--15 oC)												AIZ peak ΔF/F0	Wild-type, 2.7 oC/s (20.5--15 oC)					1	2	3	4	5	Average
	Sample	AIY::HisCl1 (No His)	AIY::HisCl1 (Add His)		AIZ::HisCl1 (No His)	AIZ::HisCl1 (Add His)		AIB::HisCl1 (No His)	AIB::HisCl1 (Add His)		AIA::HisCl1 (No His)	AIA::HisCl1 (Add His)		Wild-type	AIY::TeTx		Wild-type	AIZ::TeTx		Wild-type	AIB::TeTx		Wild-type	AIA::TeTx		AIY::PHminiSOG (No light)	AIY::PHminiSOG (Add light)		AIZ::PHminiSOG (No light)	AIZ::PHminiSOG (Add light)		AIB::PHminiSOG (No light)	AIB::PHminiSOG (Add light)		AIA::PHminiSOG (No light)	AIA::PHminiSOG (Add light)			Sample	Cell body	Axon			0.017888	0.020244	0.0178577	0.015865	0.019435	0.0182579
	1	0.5	0.6		0.6	0.3		0.6	0.5		0.7	0.6		0.6	0.8		0.6	0.5		0.6	0.2		0.6	0.5		0.6	0.7		0.7	0.1		0.6	0.3		0.6	0.5			1	0.50363	0.269458			0.0159482	-0.018176	0.0146792	-0.0271605	0.0180437	0.00066693
	2	0.5	0.454		0.5	0.4		0.9	0.4		0.6	0.5		0.545	0.7		0.4	0.3		0.8	0.3		0.4	0.7		0.9	0.7		0.7	0.273		0.7	0.5		0.7	0.4			2	0.365822	0.30242			0.009022	-0.0175682	0.00394593	-0.0452367	0.0236084	-0.00524572
	3	0.7	0.545		0.7	0.6		0.5	0.3		0.4	0.7		0.636	0.7		0.8	0.2		0.5	0.4		0.4	0.636		0.7	0.8		0.6	0.454		0.4	0.4		0.7	0.6			3	0.626669	0.220314			0.0114268	-0.0203312	0.00313372	-0.0364988	0.00249434	-0.00795502
	4	0.7	0.545		0.7	0.2		0.5	0.636		0.5	0.5		0.727	0.6		0.7	0.4		0.727	0.6		0.7	0.545		0.6	0.5		0.4	0.363		0.8	0.4		0.6	0.5			4	0.780942	0.364161			0.0082244	-0.0294786	0.00854292	-0.0373938	0.00661116	-0.00869877
	5	0.7	0.727		0.5	0.2		0.6	0.3		0.6	0.6		0.363	0.3		0.545	0.455		0.636	0.4		0.7	0.812		0.6	0.5		0.6	0.363		0.7	0.3		0.3	0.6			5	0.27001	0.109073			0.0199492	0.0072467	0.0150508	-0.0133712	0.01945	0.0096651
	6				0.8	0.3		0.8	0.363								0.5	0.2			0.5								0.6	0.545			0.6		0.7	0.6								0.0143246	0.0161751	0.00711046	-0.0049885	0.0278906	0.0121025
	7																																						average					0.0195108	-0.0229692	0.0168506	-0.0201775	0.0191416	0.00247126
	average	0.62	0.574		0.63	0.333		0.65	0.432		0.56	0.58		0.574	0.62		0.591	0.343		0.653	0.417		0.56	0.639		0.68	0.64		0.6	0.35		0.64	0.417		0.6	0.533			s.e.m					0.0149838	-0.022196	0.00174243	-0.0021495	0.0262518	0.00372651
	s.e.m	0.049	0.045		0.05	0.0615		0.0671	0.0534		0.051	0.0374		0.061	0.086		0.058	0.053		0.052	0.07		0.067	0.056		0.058	0.06		0.045	0.063		0.068	0.05		0.063	0.033			p-value (student’s t test or Mann-Whitney rank sum test)	Control	P = 0.034			0.0008118	0.048646	0.000514077	-0.0227319	0.0120286	0.00785371
	p-value (student’s t test or Mann-Whitney rank sum test)	Control	p=0.51		Control	p=0.003		Control	P = 0.021		Control	p=0.76		Control	p=0.675		Control	p=0.01		Control	p=0.029		Control	p=0.396		Control	p=0.645		Control	p=0.009		Control	p=0.022		Control	p=0.373								0.0156901	0.023796	0.0102717	0.0240142	0.0221902	0.0191924
																																												-0.00666044	0.029451	-0.00354265	0.02109	0.0110863	0.0102848
Ratio of turn (cooling)	Genotype 2.7 oC/s (20--15 oC)													Genotype 2.7 oC/s (20--15 oC)												Genotype 2.7 oC/s (20--15 oC)																		-0.010372	0.0255608	-0.0117544	0.0212176	0.0245904	0.00984847
	Sample	AIY::HisCl1 (No His)	AIY::HisCl1 (Add His)		AIZ::HisCl1 (No His)	AIZ::HisCl1 (Add His)		AIB::HisCl1 (No His)	AIB::HisCl1 (Add His)		AIA::HisCl1 (No His)	AIA::HisCl1 (Add His)		Wild-type	AIY::TeTx		Wild-type	AIZ::TeTx		Wild-type	AIB::TeTx		Wild-type	AIA::TeTx		AIY::PHminiSOG (No light)	AIY::PHminiSOG (Add light)		AIZ::PHminiSOG (No light)	AIZ::PHminiSOG (Add light)		AIB::PHminiSOG (No light)	AIB::PHminiSOG (Add light)		AIA::PHminiSOG (No light)	AIA::PHminiSOG (Add light)								-0.000956	0.0198708	0.00191476	0.0188462	0.0157896	0.0110931
	1	0.3	0.5		0.4	0.2		0.4	0.3		0.5	0.5		0.4	0.6		0.4	0.4		0.4	0.1		0.4	0.3		0.4	0.4		0.4	0.1		0.5	0.2		0.4	0.3								-0.00630618	0.035102	-0.0211026	0.0218175	0.0149918	0.00890051
	2	0.3	0.363		0.3	0.2		0.7	0.2		0.5	0.3		0.5	0.5		0.3	0.1		0.6	0.3		0.4	0.5		0.7	0.4		0.4	0.091		0.5	0.4		0.5	0.2								0.00116631	0.022019	-0.0214118	0.0100068	0.0192456	0.00620517
	3	0.5	0.273		0.4	0.4		0.4	0.2		0.2	0.5		0.3	0.3		0.5	0.1		0.3	0.2		0.2	0.454		0.5	0.5		0.5	0.363		0.2	0.2		0.5	0.4								0.00704842	0.0241322	0.0130759	-0.00593787	0.0159136	0.0108465
	4	0.5	0.363		0.4	0.1		0.3	0.273		0.2	0.3		0.4	0.4		0.4	0.2		0.545	0.3		0.5	0.363		0.3	0.3		0.3	0.183		0.5	0.2		0.4	0.3								-0.00149762	0.0168828	0.00580734	0.0090745	0.0283134	0.0117161
	5	0.4	0.545		0.3	0.2		0.3	0.1		0.4	0.4		0.5	0.2		0.454	0.182		0.273	0.2		0.4	0.636		0.3	0.3		0.5	0.183		0.4	0.2		0.1	0.4								0.0059115	0.00157088	0.0185697	0.0180223	0.00269958	0.00935479
	6				0.5	0.1		0.5	0.182								0.2	0.1			0.4								0.3	0.273			0.3		0.4	0.4								0.0054124	0.001457	0.0134875	0.01557	0.001245	0.00743438
	7																																											-0.00268546	0.0136853	0.00230512	0.0208829	0.0228248	0.0114025
	average	0.4	0.41		0.383	0.2		0.433	0.21		0.36	0.4		0.42	0.4		0.376	0.18		0.424	0.25		0.38	0.451		0.44	0.38		0.4	0.19		0.42	0.25		0.383	0.33								0.00341694	0.0545566	-0.0158455	-0.0065051	0.0239324	0.0119111
	s.e.m	0.045	0.05		0.031	0.045		0.062	0.03		0.068	0.045		0.037	0.071		0.045	0.05		0.065	0.043		0.05	0.058		0.075	0.04		0.037	0.043		0.06	0.034		0.06	0.033								0.00838164	0.0411306	-0.0143147	0.00564722	0.0306318	0.0142953
	p-value (student’s t test or Mann-Whitney rank sum test)	Control	p=0.899		Control	p=0.007		Control	p=0.008		Control	p=0.636		Control	p=0.809		Control	p=0.013		Control	p=0.047		Control	p=0.379		Control	p=0.494		Control	p=0.005		Control	p=0.028		Control	p=0.484								0.105773	0.0445048	0.0210445	0.0797043	0.074074	0.0650201
																																												0.231694	0.0798218	0.0816523	0.192532	0.0987144	0.136883
																																												0.334044	0.173533	0.188091	0.271693	0.14425	0.222322
Ratio of reversal (baseline)	Genotype 2.7 oC/s (20--15 oC)													Genotype 2.7 oC/s (20--15 oC)												Genotype 2.7 oC/s (20--15 oC)																		0.422376	0.164682	0.275108	0.325305	0.165615	0.270617
	Sample	AIY::HisCl1 (No His)	AIY::HisCl1 (Add His)		AIZ::HisCl1 (No His)	AIZ::HisCl1 (Add His)		AIB::HisCl1 (No His)	AIB::HisCl1 (Add His)		AIA::HisCl1 (No His)	AIA::HisCl1 (Add His)		Wild-type	AIY::TeTx		Wild-type	AIZ::TeTx		Wild-type	AIB::TeTx		Wild-type	AIA::TeTx		AIY::PHminiSOG (No light)	AIY::PHminiSOG (Add light)		AIZ::PHminiSOG (No light)	AIZ::PHminiSOG (Add light)		AIB::PHminiSOG (No light)	AIB::PHminiSOG (Add light)		AIA::PHminiSOG (No light)	AIA::PHminiSOG (Add light)								0.501014	0.217004	0.349551	0.521922	0.185063	0.354911
	1	0.1	0.1		0.1	0		0.1	0.1		0.1	0.1		0.1	0.1		0.1	0.1		0.1	0.1		0.1	0.2		0.1	0.1		0.1	0.1		0.2	0.1		0.1	0.1								0.50363	0.297322	0.459899	0.55665	0.226642	0.408829
	2	0.1	0.2		0.1	0		0.1	0.1		0.1	0.1		0.1	0.1		0.1	0		0.2	0.1		0.2	0		0.1	0.1		0.1	0.1		0.1	0.1		0.1	0								0.479416	0.328576	0.505566	0.63265	0.25196	0.439634
	3	0.2	0.2		0.1	0.1		0.2	0		0.2	0.1		0.1	0.091		0.2	0.1		0.1	0		0.2	0.1		0.091	0		0.2	0		0	0.1		0.2	0.1								0.439708	0.322686	0.576845	0.76232	0.234524	0.467217
	4	0	0.091		0.2	0.1		0.091	0.1		0.2	0.2		0	0		0	0		0	0		0.1	0		0.1	0.1		0.1	0		0.1	0		0.2	0.1								0.416774	0.328524	0.626669	0.780942	0.24624	0.47983
	5	0.182	0.091		0.091	0.1		0.1	0.091		0.2	0		0.2	0.2		0.091	0		0.1	0.1		0	0.1		0.2	0.1		0.1	0.1		0.1	0.091		0.1	0.1								0.391532	0.273044	0.605858	0.734478	0.258988	0.45278
	6																																											0.37252	0.223892	0.608229	0.73353	0.226144	0.432863
	7																																											0.363884	0.187868	0.575231	0.672835	0.227874	0.405538
	average	0.1164	0.1364		0.1182	0.06		0.1182	0.0782		0.16	0.1		0.1	0.0982		0.0982	0.04		0.1	0.06		0.12	0.08		0.1182	0.08		0.12	0.06		0.1	0.0782		0.14	0.08								0.352498	0.158397	0.557248	0.640345	0.248456	0.391389
	s.e.m	0.0356	0.026		0.02	0.025		0.02	0.02		0.025	0.032		0.032	0.032		0.032	0.025		0.032	0.025		0.037	0.037		0.02	0.02		0.02	0.025		0.032	0.02		0.025	0.02								0.343512	0.132101	0.554775	0.607402	0.21151	0.36986
																																												0.33416	0.12689	0.514938	0.573937	0.237066	0.357398
Ratio of turn (baseline)	Genotype 2.7 oC/s (20--15 oC)													Genotype 2.7 oC/s (20--15 oC)												Genotype 2.7 oC/s (20--15 oC)																		0.321772	0.127401	0.512501	0.5581	0.213374	0.34663
	Sample	AIY::HisCl1 (No His)	AIY::HisCl1 (Add His)		AIZ::HisCl1 (No His)	AIZ::HisCl1 (Add His)		AIB::HisCl1 (No His)	AIB::HisCl1 (Add His)		AIA::HisCl1 (No His)	AIA::HisCl1 (Add His)		Wild-type	AIY::TeTx		Wild-type	AIZ::TeTx		Wild-type	AIB::TeTx		Wild-type	AIA::TeTx		AIY::PHminiSOG (No light)	AIY::PHminiSOG (Add light)		AIZ::PHminiSOG (No light)	AIZ::PHminiSOG (Add light)		AIB::PHminiSOG (No light)	AIB::PHminiSOG (Add light)		AIA::PHminiSOG (No light)	AIA::PHminiSOG (Add light)								0.31766	0.123059	0.50976	0.5366	0.23099	0.343614
	1	0	0.1		0	0		0.1	0		0	0		0	0.1		0.1	0.1		0.1	0		0	0.2		0.1	0.1		0.1	0.1		0.2	0.1		0.1	0								0.29616	0.145353	0.503412	0.536708	0.221342	0.340595
	2	0.1	0.1		0	0		0	0.1		0.1	0		0.1	0.1		0	0		0.1	0.1		0.1	0		0	0.1		0.1	0		0	0.1		0	0								0.288174	0.118072	0.517127	0.50287	0.214658	0.32818
	3	0.2	0.2		0.1	0		0.1	0		0	0		0.1	0		0.1	0		0	0		0.1	0.1		0	0		0.1	0		0	0		0.1	0.1								0.296502	0.146016	0.510352	0.49619	0.24473	0.338758
	4	0	0		0.2	0.1		0.091	0		0	0.1		0	0		0	0		0	0		0.1	0		0.1	0		0	0		0	0		0.1	0.1								0.276758	0.157205	0.484148	0.457405	0.208082	0.31672
	5	0.091	0.091		0.091	0.1		0	0.091		0.1	0		0.1	0.1		0.091	0		0.1	0		0	0.1		0.1	0.1		0	0		0.1	0		0	0.1								0.284532	0.152624	0.496733	0.453485	0.22648	0.322771
	6																																											0.274496	0.176692	0.475077	0.4518	0.218792	0.319371
	7																																											0.262286	0.183112	0.487182	0.412807	0.261644	0.321406
	average	0.0782	0.0982		0.0782	0.04		0.0582	0.0382		0.04	0.02		0.06	0.06		0.0582	0.02		0.06	0.02		0.06	0.08		0.06	0.06		0.06	0.02		0.06	0.04		0.06	0.06								0.263182	0.178639	0.459901	0.431692	0.26806	0.320295
	s.e.m	0.0372	0.032		0.0372	0.025		0.024	0.023		0.025	0.02		0.025	0.025		0.024	0.02		0.025	0.02		0.025	0.0374		0.025	0.025		0.025	0.02		0.04	0.025		0.025	0.025								0.255608	0.199007	0.472641	0.379185	0.235912	0.308471
																																												0.251864	0.174281	0.470137	0.385782	0.229186	0.30225
Reversal index	Genotype 2.7 oC/s (20--15 oC)													Genotype 2.7 oC/s (20--15 oC)												Genotype 2.7 oC/s (20--15 oC)																		0.249764	0.197481	0.487407	0.35361	0.24651	0.306954
	Sample	AIY::HisCl1 (No His)	AIY::HisCl1 (Add His)		AIZ::HisCl1 (No His)	AIZ::HisCl1 (Add His)		AIB::HisCl1 (No His)	AIB::HisCl1 (Add His)		AIA::HisCl1 (No His)	AIA::HisCl1 (Add His)		Wild-type	AIY::TeTx		Wild-type	AIZ::TeTx		Wild-type	AIB::TeTx		Wild-type	AIA::TeTx		AIY::PHminiSOG (No light)	AIY::PHminiSOG (Add light)		AIZ::PHminiSOG (No light)	AIZ::PHminiSOG (Add light)		AIB::PHminiSOG (No light)	AIB::PHminiSOG (Add light)		AIA::PHminiSOG (No light)	AIA::PHminiSOG (Add light)								0.246866	0.21012	0.470762	0.346158	0.27001	0.308783
	1	0.3836	0.4636		0.4818	0.24		0.4818	0.4218		0.54	0.5		0.5	0.7018		0.5018	0.46		0.5	0.14		0.48	0.42		0.4818	0.62		0.58	0.04		0.5	0.2218		0.46	0.42								0.23988	0.20573	0.462508	0.34747	0.25405	0.301928
	2	0.3836	0.3176		0.3818	0.34		0.7818	0.3218		0.44	0.4		0.445	0.6018		0.3018	0.26		0.7	0.24		0.28	0.62		0.7818	0.62		0.58	0.213		0.6	0.4218		0.56	0.32								0.254122	0.193933	0.434778	0.335342	0.257678	0.295171
	3	0.5836	0.4086		0.5818	0.54		0.3818	0.2218		0.24	0.6		0.536	0.6018		0.7018	0.16		0.4	0.34		0.28	0.556		0.5818	0.72		0.48	0.394		0.3	0.3218		0.56	0.52								0.24908	0.234518	0.461312	0.358882	0.246984	0.310155
	4	0.5836	0.4086		0.5818	0.14		0.3818	0.5578		0.34	0.4		0.627	0.5018		0.6018	0.36		0.627	0.54		0.58	0.465		0.4818	0.42		0.28	0.303		0.7	0.3218		0.46	0.42								0.256156	0.215596	0.453635	0.331022	0.228304	0.296943
	5	0.5836	0.5906		0.3818	0.14		0.4818	0.2218		0.44	0.5		0.263	0.2018		0.4468	0.415		0.536	0.34		0.58	0.732		0.4818	0.42		0.48	0.303		0.6	0.2218		0.16	0.52								0.240518	0.219936	0.450561	0.351303	0.219688	0.296401
	6				0.6818	0.24		0.6818	0.2848								0.4018	0.16			0.44								0.48	0.485			0.5218		0.56	0.52								0.236176	0.2389	0.45986	0.354563	0.248242	0.307548
	7																																											0.239898	0.252514	0.403589	0.36032	0.237058	0.298676
	average	0.504	0.438		0.515	0.273		0.532	0.338		0.4	0.48		0.474	0.522		0.493	0.302		0.553	0.34		0.44	0.56		0.562	0.56		0.48	0.29		0.54	0.338		0.46	0.453								0.231832	0.253618	0.429447	0.33007	0.212682	0.29153
	s.e.m	0.05	0.045		0.05	0.0615		0.067	0.0534		0.051	0.037		0.061	0.086		0.0585	0.053		0.052	0.058		0.068	0.06		0.058	0.06		0.045	0.063		0.068	0.048		0.0632	0.033								0.234184	0.25074	0.399287	0.36	0.245426	0.297927
	p-value (student’s t test or Mann-Whitney rank sum test)	Control	P = 0.351		Control	P = 0.012		Control	P = 0.048		Control	P = 0.242		Control	P = 0.663		Control	P = 0.036		Control	P = 0.025		Control	P = 0.213		Control	P = 0.983		Control	P = 0.033		Control	P = 0.034		Control	P = 0.928								0.23559	0.224468	0.407923	0.33793	0.230788	0.28734
																																												0.22332	0.25642	0.41413	0.345475	0.241884	0.296246
Turn index	Genotype 2.7 oC/s (20--15 oC)													Genotype 2.7 oC/s (20--15 oC)												Genotype 2.7 oC/s (20--15 oC)																		0.223568	0.247308	0.431208	0.331295	0.24773	0.296222
	Sample	AIY::HisCl1 (No His)	AIY::HisCl1 (Add His)		AIZ::HisCl1 (No His)	AIZ::HisCl1 (Add His)		AIB::HisCl1 (No His)	AIB::HisCl1 (Add His)		AIA::HisCl1 (No His)	AIA::HisCl1 (Add His)		Wild-type	AIY::TeTx		Wild-type	AIZ::TeTx		Wild-type	AIB::TeTx		Wild-type	AIA::TeTx		AIY::PHminiSOG (No light)	AIY::PHminiSOG (Add light)		AIZ::PHminiSOG (No light)	AIZ::PHminiSOG (Add light)		AIB::PHminiSOG (No light)	AIB::PHminiSOG (Add light)		AIA::PHminiSOG (No light)	AIA::PHminiSOG (Add light)								0.235676	0.238982	0.418355	0.327398	0.241178	0.292318
	1	0.2218	0.4018		0.3218	0.16		0.3418	0.2618		0.46	0.48		0.34	0.54		0.3418	0.38		0.34	0.08		0.34	0.22		0.32	0.32		0.32	0.02		0.42	0.12		0.32	0.22								0.228912	0.236292	0.395132	0.317475	0.217336	0.279029
	2	0.2218	0.2648		0.2218	0.16		0.6418	0.1618		0.46	0.28		0.44	0.44		0.2418	0.08		0.54	0.28		0.34	0.42		0.62	0.32		0.32	0.011		0.42	0.32		0.42	0.12								0.22678	0.27997	0.390072	0.307188	0.24695	0.290192
	3	0.4218	0.1748		0.3218	0.36		0.3418	0.1618		0.16	0.48		0.24	0.24		0.4418	0.08		0.24	0.18		0.14	0.374		0.42	0.42		0.42	0.283		0.12	0.12		0.42	0.32								0.232708	0.273774	0.379408	0.329755	0.24834	0.292797
	4	0.4218	0.2648		0.3218	0.06		0.2418	0.2348		0.16	0.28		0.34	0.34		0.3418	0.18		0.485	0.28		0.44	0.283		0.22	0.22		0.22	0.103		0.42	0.12		0.32	0.22								0.228	0.287994	0.385062	0.311708	0.255864	0.293726
	5	0.3218	0.4468		0.2218	0.16		0.2418	0.0618		0.36	0.38		0.44	0.14		0.3958	0.162		0.213	0.18		0.34	0.556		0.22	0.22		0.42	0.103		0.32	0.12		0.02	0.32								0.229702	0.274732	0.366773	0.302737	0.195339	0.273857
	6				0.4218	0.06		0.4418	0.1438								0.1418	0.08			0.38								0.22	0.193			0.22		0.32	0.32								0.231188	0.302628	0.368676	0.31912	0.238942	0.292111
	7																																											0.225768	0.294742	0.350922	0.316702	0.224824	0.282592
	average	0.322	0.311		0.305	0.16		0.375	0.171		0.32	0.38		0.36	0.34		0.32	0.16		0.364	0.23		0.32	0.371		0.36	0.3		0.32	0.119		0.34	0.17		0.303	0.253								0.226614	0.292968	0.378159	0.31375	0.254554	0.293209
	s.e.m	0.045	0.05		0.031	0.045		0.062	0.03		0.0678	0.045		0.04	0.07		0.045	0.05		0.065	0.0428		0.05	0.06		0.075	0.037		0.037	0.043		0.06	0.034		0.06	0.033								0.221912	0.302016	0.368108	0.299675	0.24268	0.286878
	p-value (student’s t test or Mann-Whitney rank sum test)	Control	P = 0.871		Control	P = 0.041		Control	P = 0.013		Control	P = 0.481		Control	P = 0.809		Control	P = 0.037		Control	P = 0.110		Control	P = 0.524		Control	P = 0.494		Control	P = 0.005		Control	P = 0.028		Control	P = 0.484								0.215802	0.313288	0.372779	0.31756	0.218168	0.287519
																																												0.209732	0.290988	0.365183	0.298013	0.256004	0.283984
																																												0.216308	0.30879	0.335794	0.309823	0.209808	0.276105
																																												0.207806	0.347138	0.35282	0.292482	0.233474	0.286744
																																												0.20922	0.312772	0.351873	0.317107	0.22915	0.284025
																																												0.20693	0.329966	0.349098	0.28614	0.215698	0.277566
																																												0.208694	0.320686	0.345988	0.298055	0.215858	0.277856
																																												0.20238	0.317198	0.343919	0.284452	0.23004	0.275598
																																												0.19286	0.347914	0.331818	0.283998	0.183061	0.26793
																																												0.199246	0.365822	0.307801	0.250695	0.189291	0.262571
																																												0.159773	0.352966	0.302291	0.249875	0.215006	0.255982
																																												0.164949	0.330822	0.311155	0.260688	0.209004	0.255323
																																												0.161455	0.343686	0.331483	0.2545	0.205154	0.259255
																																												0.167035	0.340544	0.307847	0.258968	0.194148	0.253708
																																												0.163891	0.329292	0.313918	0.254235	0.161909	0.244649
																																												0.152901	0.331824	0.271458	0.228525	0.192717	0.235485
																																												0.140103	0.28744	0.266457	0.237389	0.168918	0.220061
																																												0.132326	0.287852	0.235083	0.211579	0.161703	0.205709
																																												0.120983	0.278184	0.247555	0.215231	0.137893	0.199969
																																												0.106319	0.275436	0.246855	0.203448	0.135354	0.193482
																																												0.091243	0.277004	0.225303	0.182632	0.150924	0.185421
																																												0.0852108	0.28561	0.211846	0.186026	0.125162	0.178771
																																												0.0788888	0.253084	0.208029	0.161481	0.138693	0.168035
																																												0.0759378	0.261738	0.201522	0.164951	0.108372	0.162504
																																												0.0632814	0.264342	0.163648	0.140928	0.0906816	0.144576
																																												0.050755	0.26089	0.181143	0.172732	0.10327	0.153758
																																												0.0517754	0.26203	0.16302	0.133949	0.0998034	0.142116
																																												0.04166	0.246344	0.167142	0.112562	0.116477	0.136837
																																												0.0421464	0.238122	0.154748	0.122502	0.103435	0.132191
																																												0.0316116	0.223672	0.161603	0.101482	0.0642006	0.116514
																																												0.0283738	0.172854	0.140657	0.104608	0.0972968	0.108758
																																												0.0211918	0.20922	0.0892433	0.108213	0.0570914	0.0969918
																																												0.016237	0.182959	0.109081	0.0964983	0.0616074	0.0932765
																																												0.0151631	0.176903	0.099085	0.113996	0.0708892	0.0952072
																																												0.00356602	0.159777	0.0679172	0.0820002	0.0844364	0.0795394
																																												-0.0043523	0.150355	0.0921458	0.0864983	0.072737	0.0794768
																																												-0.00813322	0.138808	0.0685993	0.0771045	0.0504726	0.0653702
																																												-0.0135588	0.152063	0.0699281	0.0832285	0.0595744	0.070247
																																												-0.0201372	0.14243	0.0985217	0.0792008	0.0467404	0.0693511
																																												-0.018809	0.131521	0.09125	0.0634393	0.0684772	0.0671757
																																												-0.025647	0.124611	0.0882208	0.0738045	0.0536474	0.0629273
																																												-0.0267662	0.0811656	0.0789104	0.0532308	0.0479544	0.046899
																																												-0.0265666	0.0923544	0.07053	0.0555923	0.0448244	0.0473469
																																												-0.0275984	0.0867284	0.0774878	0.039411	0.036948	0.0425954
																																												-0.0336668	0.0722902	0.0616317	0.0127873	0.0540794	0.0334243
																																												-0.0325316	0.0622626	0.0606277	0.0236477	0.0306216	0.0289256
																																												-0.0330534	0.0500938	0.0473824	0.0239908	0.0558528	0.0288533
																																												-0.0393844	0.04184	0.0466828	0.0184614	0.0603686	0.0255937
																																												-0.0401746	0.0214176	0.0481243	0.0203276	0.0430034	0.0185396
																																												-0.0429656	0.0210112	0.0418186	0.00545958	0.0436376	0.0137923
																																												-0.0446884	0.00438428	0.0303008	0.018457	0.0306116	0.00781306
																																												-0.0425816	-0.0279768	0.0476468	0.0164262	0.0480522	0.00831336
																																												-0.042708	-0.027526	0.0308375	0.00180037	0.0348894	-0.000541345
																																												-0.0432116	-0.0362576	0.0352838	0.0103733	0.038787	0.000994977
																																												-0.0468718	-0.0412656	0.0396172	0.00734683	0.0513872	0.00204277
																																												-0.050363	-0.0357504	0.0403637	0.00731842	0.0332704	-0.00103218
																																												-0.0494814	-0.0614374	0.0390221	-0.000896842	0.0544008	-0.00367855
																																												-0.0527372	-0.0547336	0.0243111	-0.0177887	0.0383464	-0.0125204
																																												-0.0491758	-0.0511086	0.0334432	-0.00232081	0.0441458	-0.00500325
																																												-0.0503794	-0.0695184	0.0316413	-0.00126732	0.0309712	-0.0117105
																																												-0.0458372	-0.0691064	0.0441127	-0.00103735	0.038234	-0.00672686
																																												-0.0880138	-0.0480692	0.0308146	-0.00648597	0.0054946	-0.021252
																																												-0.0541686	-0.0528292	0.0302803	-0.003301	0.0253532	-0.0109331
																																												-0.0570292	-0.0390484	0.0285383	-0.0158546	0.0221528	-0.0122482
																																												-0.0527676	-0.0367672	0.0442956	-0.005387	0.0427354	-0.00157816
																																												-0.0529634	-0.055571	0.0283136	-0.000759498	0.0462184	-0.00695238
																																												-0.0591012	-0.0503634	0.0211477	-0.00339305	0.0527416	-0.00779368
																																												-0.0512214	-0.0538126	0.0147858	-0.00862642	0.0169188	-0.0163912
																																												-0.0523194	-0.0742588	0.0288156	0.00310072	0.0263338	-0.0136656
																																												-0.0496874	-0.0706576	0.0154018	-0.0183395	0.0118444	-0.0222877
																																												-0.0467024	-0.0601228	0.0266188	-0.0188685	0.0300088	-0.0138132
																																												-0.0502118	-0.060956	0.0109182	-0.0156081	0.0682116	-0.00952922
																																												-0.0479118	-0.049567	0.0143881	-0.0170037	0.0183098	-0.0163569
																																												-0.0494596	-0.055871	0.0202904	-0.0192443	0.020435	-0.0167699
[truncated: 301 more columns]

## Sheet: Figure 4
Fig. 4b and Fig. 4c																													Fig. 4d					RIA ΔF/F0	Cell body (Wild-type)
Ratio of reversal (cooling)		genotype; 2.7 oC/s (20.5--15 oC)									genotype; 2.7 oC/s (20.5--15 oC)									genotype; 2.7 oC/s (20.5--15 oC)									RIA peak ΔF/F0	Wild-type; 2.7 oC/s (20.5--15 oC)					1	2	3	4	5	6	7	8	9	10	11	12	13	14	Average
	Sample	SMB::HisCl1 (No His)	SMB::HisCl1 (Add His)		RIA::HisCl1 (No His)	RIA::HisCl1 (Add His)		RIM::HisCl1 (No His)	RIM::HisCl1 (Add His)		Wild-type	SMB::TeTx		Wild-type	RIA::TeTx		Wild-type	RIM::TeTx		SMB::PHminiSOG (No light)	SMB::PHminiSOG (Add light)		RIA::PHminiSOG (No light)	RIA::PHminiSOG (Add light)		RIM::PHminiSOG (No light)	RIM::PHminiSOG (Add light)			Sample	Cell body	Nerve ring			-0.00451273	0.00183636	0.0135491	0.0219205	0.0339582	8.2e-05	0.06919	0.0358552	0.0158565	0.0187127	0.0927818	0.0426973	0.0148689	0.0153209	0.0265798
	1	0.4	0.545		0.4	0.3		0.4	0.7		0.6	0.7		0.8	0.6		0.3	0.8		0.6	0.6		0.6	0.2		0.6	0.8			1	0.6757	0.5619			-0.0103336	0.0125773	0.0261752	0.0399289	-0.026226	0.0305974	-0.0103331	-0.0355056	0.0417697	-0.016721	0.0500354	0.0246055	-0.0189475	0.00127399	0.00777831
	2	0.6	0.727		0.7	0.2		0.7	0.8		0.5	0.7		0.8	0.3		0.5	0.7		0.8	0.7		0.7	0.3		0.6	0.9			2	0.9699	0.9352			-0.00336818	0.0157045	0.0249213	0.0238075	-0.0160339	0.0131671	0.0170558	-0.0352254	0.0417436	-0.007307	0.04785	0.0205858	-0.0240885	0.00103402	0.00856049
	3	0.6	0.818		0.7	0.5		0.7	0.818		0.5	0.5		0.6	0.2		0.8	0.9		0.7	0.8		0.8	0.545		0.5	0.8			3	0.2533	0.2026			-0.00137727	0.0155955	0.0267944	0.0199482	-0.019376	0.0183904	0.00938336	-0.0194565	0.0366073	0.00314989	0.0364384	0.0291885	-0.022794	0.00286635	0.00966846
	4	0.7	0.363		0.7	0.3		0.5	0.727		0.7	0.9		0.6	0.4		0.7	0.9		0.6	0.7		0.8	0.273		0.7	0.818			4	0.2586	0.5003			-0.00629455	0.0161909	0.0186016	0.0148369	-0.00555435	-0.0163579	0.000713366	-0.0226729	0.040426	-0.000169308	0.0295668	0.0182433	-0.0173185	-0.00424972	0.00471155
	5	0.6	0.545		0.5	0.4		0.6	0.91		0.7	0.3		0.5	0.4		0.6	0.6		0.4	0.5		0.6	0.363		0.7	0.818			5	0.2594	0.5872			0.00808182	0.0149727	0.0209676	0.00283917	-0.0153328	-0.0160895	-0.038207	-0.0221605	0.0344818	-0.0113101	0.0456142	0.0139033	-0.0112816	-0.00416213	0.00159407
	6				0.8	0.4		0.5	0.818		0.8	0.6		0.6	0.2		0.6	0.8					0.4	0.363		0.5	0.636			6	0.5518	0.4625			0.00492273	0.0101318	0.0237745	0.010888	-0.00706031	-0.02038	0.0032077	-0.0226539	0.0289952	-0.0187671	0.0429084	0.00998209	-0.00828541	-0.00524672	0.00374406
	7				0.5	0.3																								7	0.5012	0.3043			0.00723364	0.00751818	0.0338785	0.0221622	-0.0209684	-0.0259252	0.0343771	-0.0554648	0.0252508	-0.0149881	0.0348938	0.0217684	-0.00806204	-0.00289056	0.00419883
	8				0.727	0.3																								8	0.3864	1.0738			0.000385455	0.00686818	0.0187145	0.0207935	-0.0159545	-0.0208552	-0.0349971	-0.0737958	0.0363015	-0.0132443	-0.0413824	0.0155516	-0.0135313	-0.00286795	-0.00842955
	9					0.2																								9	0.2236	0.3355			0.000811818	0.00253636	0.035938	0.0154778	-0.00537516	-0.0246398	0.0272166	-0.0754805	0.0249942	-0.0275642	0.0302546	0.0117265	-0.0138003	0.00289377	0.00035642
	average	0.58	0.6		0.628	0.322		0.567	0.762		0.633	0.617		0.65	0.35		0.583	0.783		0.62	0.66		0.65	0.341		0.633	0.795			10	0.2778	0.6282			0.00768727	0.00314	0.0241227	0.0140138	-0.00602331	-0.0090185	0.00195465	-0.0691346	0.0336797	0.0134895	0.0682488	0.015912	-0.0052842	0.00310725	0.00684965
	s.e.m	0.05	0.08		0.05	0.0324		0.05	0.06		0.05	0.0833		0.05	0.062		0.07	0.05		0.066	0.051		0.062	0.048		0.0422	0.0353			11	0.5515	0.1721			0.00801545	0.00278727	0.0208754	0.0074598	-0.0233673	-0.00274748	-0.00663002	-0.0535359	0.0234235	0.00157495	0.035255	0.0161357	-0.00701308	0.000777374	0.00164362
	p-value (student’s t test or Mann-Whitney rank sum test)	Control	P = 0.839		Control	P ≤ 0.001		Control	P = 0.003		Control	P = 0.867		Control	P = 0.004		Control	P = 0.040		Control	P = 0.645		Control	P = 0.003		Control	P = 0.015			12	0.6858	0.845			0.00396909	0.00257909	0.0215873	0.00290233	-0.0232896	0.00328332	-0.00409645	-0.0294735	0.0203508	0.00392429	0.0656388	0.0168469	-0.0125428	0.00310375	0.00534167
																														13	0.1365	0.7254			0.00710455	0.00424909	0.0244845	-0.00307053	-0.0145493	0.00236598	0.0120166	-0.027785	0.0246465	-0.0135074	0.00505644	0.0139191	-0.00775843	0.00582266	0.00235677
Ratio of turn (cooling)		genotype; 2.7 oC/s (20.5--15 oC)									genotype; 2.7 oC/s (20.5--15 oC)									genotype; 2.7 oC/s (20.5--15 oC)										14	0.1563	0.9106			0.00532018	0.00677182	0.0235263	0.0042393	-0.0251665	-0.0110524	-0.00444405	-0.0166117	0.0317453	-0.00135163	0.035161	0.0149232	-0.0116987	0.00182926	0.00379937
	Sample	SMB::HisCl1 (No His)	SMB::HisCl1 (Add His)		RIA::HisCl1 (No His)	RIA::HisCl1 (Add His)		RIM::HisCl1 (No His)	RIM::HisCl1 (Add His)		Wild-type	SMB::TeTx		Wild-type	RIA::TeTx		Wild-type	RIM::TeTx		SMB::PHminiSOG (No light)	SMB::PHminiSOG (Add light)		RIA::PHminiSOG (No light)	RIA::PHminiSOG (Add light)		RIM::PHminiSOG (No light)	RIM::PHminiSOG (Add light)			15					0.00695191	0.00635182	0.00226673	0.0013054	-0.0174425	0.00706804	0.0295935	-0.0149543	0.0181311	-0.0261676	0.0467476	0.00781153	-0.0119418	-0.000422096	0.00394995
	1	0.2	0.363		0.2	0.1		0.2	0.3		0.3	0.5		0.6	0.4		0.3	0.5		0.4	0.4		0.3	0		0.4	0.6			average	0.421	0.589			0.00380227	0.000738182	-0.00076984	0.00559804	-0.0133804	0.00531764	0.00747524	-0.0063911	0.0167325	0.0104454	0.0473696	-0.00531491	-0.0111396	-0.00529666	0.00394189
	2	0.5	0.454		0.5	0.1		0.5	0.6		0.2	0.5		0.5	0.1		0.2	0.5		0.5	0.4		0.5	0.1		0.3	0.7			s.e.m	0.065	0.076			0.00174227	0.00760182	0.0104406	-0.017577	-0.0112862	0.00540712	-0.00121448	-0.0281955	0.00645694	-0.0161367	-0.0046569	0.0102936	-0.00183749	0.00248322	-0.00260561
	3	0.3	0.636		0.4	0.3		0.5	0.545		0.3	0.3		0.3	0		0.5	0.7		0.5	0.6		0.5	0.363		0.3	0.5			p-value (student’s t test or Mann-Whitney rank sum test)	Control	P = 0.103			0.00682055	0.00261955	-0.000728503	0.00623279	0.00477775	0.0123119	-0.014295	0.0134493	0.00422129	-0.013636	0.0109288	-0.0144505	-0.00357501	-0.000121428	0.00103968
	4	0.4	0.181		0.5	0.1		0.3	0.545		0.5	0.7		0.4	0.2		0.4	0.6		0.3	0.4		0.6	0.09		0.5	0.454								0.00132455	0.00295055	0.00113236	-0.00923091	-0.00574562	0.018353	0.0241269	-0.00106145	0.0155185	-0.017499	0.0219944	0.0749002	-0.00391435	0	0.00877493
	5	0.4	0.273		0.3	0.2		0.3	0.812		0.4	0.1		0.3	0.2		0.4	0.3		0.2	0.3		0.3	0.181		0.5	0.636								0.0475021	-0.00661682	0.00756587	0.00280406	-0.0143626	0.0219792	0.00337382	-0.0110824	0.0128254	0.00661625	0.0106523	0.174654	0.000835455	0.00459088	0.0186669
	6				0.6	0.2		0.3	0.636		0.5	0.3		0.3	0.1		0.3	0.5					0.2	0.09		0.3	0.363								0.0551225	-0.0174245	0.0112161	-0.00256997	-0.000557109	0.0171393	-0.00325407	-0.00770742	0.00377617	0.020656	0.0421094	0.289751	0.00529156	0.000712543	0.0295901
	7				0.3	0.1																													0.0521687	-0.00473627	0.0061313	0.0255744	-0.00422164	-0.00058242	-0.0214025	0.00250845	0.0174842	0.0202131	0.142821	0.389902	0.0165633	-0.000192028	0.0458737
	8				0.545	0.1																													0.0852022	0.06641	-0.00567035	0.0343852	-0.00280513	0.01174	-0.00709425	0.0250273	0.0628069	0.0741176	0.227924	0.490191	0.0370261	0.0190322	0.079878
	9					0.1																													0.0960827	0.175038	0.0161425	0.0609835	0.0312936	0.0246154	-0.020969	0.117367	0.111255	0.0871313	0.321048	0.5637	0.0613934	0.0388966	0.120284
	average	0.36	0.381		0.418	0.15		0.35	0.573		0.367	0.4		0.4	0.167		0.35	0.517		0.38	0.42		0.4	0.137		0.383	0.54								0.139151	0.364898	0.0484675	0.0801104	0.0541004	0.063894	0.0860461	0.139573	0.145725	0.130523	0.454368	0.640549	0.0741681	0.070261	0.177988
	s.e.m	0.051	0.0782		0.05	0.03		0.05	0.07		0.05	0.086		0.052	0.056		0.043	0.0543		0.058	0.049		0.0632	0.051		0.04	0.051								0.167319	0.372201	0.0630515	0.108559	0.0601144	0.0917864	0.165685	0.210674	0.178345	0.152065	0.534918	0.675378	0.105023	0.0988655	0.213142
	p-value (student’s t test or Mann-Whitney rank sum test)	Control	P = 0.824		Control	P ≤ 0.001		Control	P = 0.024		Control	P = 0.743		Control	P = 0.012		Control	P = 0.037		Control	P = 0.614		Control	P = 0.009		Control	P = 0.035								0.186512	0.495732	0.0756174	0.135348	0.0923418	0.24173	0.154063	0.275152	0.170307	0.195844	0.551452	0.685785	0.123256	0.116205	0.249953
																																			0.243671	0.5837	0.100623	0.158285	0.116439	0.434076	0.324164	0.334231	0.173318	0.177015	0.526934	0.670858	0.135073	0.132641	0.293645
Ratio of reversal (baseline)		genotype; 2.7 oC/s (20.5--15 oC)									genotype; 2.7 oC/s (20.5--15 oC)									genotype; 2.7 oC/s (20.5--15 oC)															0.29085	0.705482	0.119153	0.207162	0.144925	0.504094	0.384586	0.386407	0.157592	0.180895	0.520522	0.570722	0.136496	0.143255	0.31801
	Sample	SMB::HisCl1 (No His)	SMB::HisCl1 (Add His)		RIA::HisCl1 (No His)	RIA::HisCl1 (Add His)		RIM::HisCl1 (No His)	RIM::HisCl1 (Add His)		Wild-type	SMB::TeTx		Wild-type	RIA::TeTx		Wild-type	RIM::TeTx		SMB::PHminiSOG (No light)	SMB::PHminiSOG (Add light)		RIA::PHminiSOG (No light)	RIA::PHminiSOG (Add light)		RIM::PHminiSOG (No light)	RIM::PHminiSOG (Add light)								0.360565	0.700027	0.129128	0.218465	0.169699	0.520934	0.41888	0.327921	0.144163	0.186087	0.490268	0.499111	0.135822	0.156293	0.318383
	1	0.1	0.1		0.1	0.1		0.1	0.2		0.2	0.1		0.1	0.1		0	0.2		0.1	0.1		0.1	0.1		0.1	0.2								0.420385	0.901568	0.147568	0.224064	0.188456	0.537948	0.501238	0.296928	0.125856	0.194542	0.445342	0.430673	0.123382	0.152916	0.335062
	2	0.1	0.2		0.1	0		0	0.3		0.1	0.1		0.1	0.1		0.1	0.2		0.2	0.2		0.1	0		0	0.2								0.481936	0.902777	0.151459	0.248784	0.201729	0.53794	0.474732	0.305225	0.133247	0.182947	0.440258	0.382458	0.118318	0.147093	0.33635
	3	0.2	0.1		0.1	0		0.2	0.2		0.1	0.1		0.2	0.1		0.2	0.1		0.1	0.1		0.2	0.1		0.2	0.3								0.544187	0.859895	0.180621	0.244216	0.182789	0.544942	0.45442	0.278582	0.127722	0.202573	0.445534	0.346242	0.105489	0.142815	0.332859
	4	0.2	0.1		0.1	0.182		0.1	0.2		0.1	0		0.2	0		0.2	0.182		0.091	0		0	0		0.182	0.1								0.581609	0.939845	0.218036	0.25858	0.199531	0.551796	0.428226	0.276821	0.125282	0.182718	0.418816	0.315267	0.106793	0.125958	0.337806
	5	0.1	0.091		0.2	0.1		0.1	0.1		0.091	0.091		0.1	0.091		0.1	0.182		0.091	0.1		0.1	0		0.1	0.182								0.606948	0.871059	0.225271	0.234361	0.193011	0.533938	0.419747	0.29149	0.124312	0.198271	0.39466	0.290484	0.103604	0.122575	0.329266
	6							0.182	0.2									0.3					0.091			0.091	0.2								0.638923	0.875255	0.235548	0.229005	0.196507	0.52975	0.385026	0.281588	0.120995	0.181176	0.365176	0.261631	0.0903426	0.103152	0.321005
	7																										0.2								0.649655	0.969945	0.246758	0.239149	0.197651	0.525278	0.325307	0.286001	0.132231	0.196982	0.383082	0.234027	0.0854435	0.0985255	0.326431
	average	0.14	0.1182		0.12	0.0764		0.113667	0.2		0.1182	0.0782		0.14	0.0782		0.12	0.194		0.1164	0.1		0.0985	0.04		0.112167	0.197429								0.642196	0.810491	0.244234	0.217475	0.199809	0.536804	0.329003	0.269786	0.115181	0.159013	0.384224	0.235127	0.0790759	0.0990664	0.308678
	s.e.m	0.025	0.02		0.02	0.035		0.03	0.026		0.02	0.02		0.025	0.02		0.04	0.026		0.02	0.032		0.026	0.025		0.03	0.022								0.650978	0.911055	0.250023	0.221427	0.204162	0.515176	0.299841	0.270779	0.13504	0.180689	0.38881	0.229287	0.0865295	0.0918836	0.316834
	p-value (student’s t test or Mann-Whitney rank sum test)	Control	P = 0.839		Control	P = 0.307		Control	P = 0.041		Control	P = 0.197		Control	P = 0.084		Control	P = 0.130		Control	P = 0.645		Control	P = 0.589		Control	P = 0.035								0.675673	0.663991	0.217769	0.24099	0.206675	0.532806	0.261053	0.262332	0.139541	0.16472	0.389684	0.214869	0.0849647	0.0969991	0.296576
																																			0.62974	0.604514	0.223045	0.216649	0.196413	0.505866	0.164217	0.264825	0.117935	0.186531	0.406798	0.195455	0.0792105	0.0853699	0.276898
Ratio of turn (baseline)		genotype; 2.7 oC/s (20.5--15 oC)									genotype; 2.7 oC/s (20.5--15 oC)									genotype; 2.7 oC/s (20.5--15 oC)															0.670369	0.713595	0.217238	0.220275	0.222544	0.507196	0.169711	0.257586	0.122405	0.161312	0.411076	0.180354	0.0735339	0.0931482	0.287167
	Sample	SMB::HisCl1 (No His)	SMB::HisCl1 (Add His)		RIA::HisCl1 (No His)	RIA::HisCl1 (Add His)		RIM::HisCl1 (No His)	RIM::HisCl1 (Add His)		Wild-type	SMB::TeTx		Wild-type	RIA::TeTx		Wild-type	RIM::TeTx		SMB::PHminiSOG (No light)	SMB::PHminiSOG (Add light)		RIA::PHminiSOG (No light)	RIA::PHminiSOG (Add light)		RIM::PHminiSOG (No light)	RIM::PHminiSOG (Add light)								0.659617	0.595468	0.225527	0.232882	0.217167	0.50172	0.211415	0.263158	0.145886	0.171886	0.3815	0.18778	0.0735758	0.0875633	0.28251
	1	0	0		0.1	0		0.1	0.2		0.1	0.1		0.1	0.1		0	0.1		0	0		0.1	0		0	0.1								0.663741	0.552814	0.224508	0.204431	0.194936	0.513856	0.165551	0.2663	0.146269	0.178643	0.385468	0.18458	0.0851585	0.0860387	0.275164
	2	0.1	0		0	0		0	0.2		0	0		0.1	0		0	0.2		0.1	0.1		0	0		0	0.1								0.654315	0.481709	0.230719	0.207975	0.215615	0.508364	0.213515	0.271935	0.145026	0.182102	0.389836	0.18278	0.06852	0.0934491	0.274704
	3	0.1	0.1		0.1	0		0.2	0.1		0	0.1		0.1	0		0.2	0		0	0.1		0.1	0.1		0.1	0.2								0.634293	0.352404	0.211959	0.217208	0.198931	0.508786	0.184531	0.27907	0.13297	0.202062	0.384274	0.157605	0.0715163	0.0929982	0.259186
	4	0.2	0.1		0	0.091		0.1	0		0.1	0.1		0.1	0		0.1	0		0.091	0		0	0		0.091	0								0.625904	0.252115	0.232688	0.204952	0.200575	0.511466	0.0693784	0.268395	0.125711	0.176069	0.376056	0.158834	0.0819501	0.0873154	0.240815
	5	0	0.1		0.2	0.1		0	0		0.091	0.091		0	0.091		0	0.091		0.091	0		0.1	0		0.1	0.091								0.629841	0.211549	0.190073	0.201976	0.214136	0.506386	0.214965	0.273332	0.127009	0.171068	0.40143	0.163768	0.0763685	0.0883275	0.247874
	6		0.091						0.1									0.3					0			0.091	0.2								0.616271	0.177192	0.202669	0.212095	0.205036	0.515284	0.191358	0.280111	0.145165	0.180179	0.40491	0.161433	0.0729725	0.0871291	0.246557
	7																										0.1								0.614163	0.545109	0.225747	0.204125	0.199711	0.522516	0.163655	0.275565	0.142579	0.183404	0.379094	0.146205	0.0705871	0.0955682	0.269145
	8																																		0.602148	0.464407	0.214728	0.208839	0.201804	0.510996	0.150174	0.286042	0.157426	0.194331	0.36453	0.150118	0.0688495	0.0944873	0.262063
	9																																		0.586925	0.286952	0.221089	0.193181	0.1973	0.520262	0.103639	0.285966	0.151103	0.186673	0.432612	0.159811	0.0822549	0.0966636	0.250317
	average	0.08	0.0651667		0.08	0.0382		0.08	0.1		0.0582	0.0782		0.08	0.0382		0.06	0.12		0.0564	0.04		0.05	0.02		0.0636667	0.113								0.577385	0.289513	0.245613	0.208891	0.196765	0.493846	0.161279	0.288877	0.152439	0.197735	0.397826	0.141477	0.0836445	0.0938345	0.25208
	s.e.m	0.04	0.021		0.037	0.023		0.04	0.04		0.024	0.02		0.02	0.023		0.04	0.031		0.023	0.025		0.022	0.02		0.02	0.03								0.575791	0.365231	0.242185	0.199548	0.194682	0.488078	0.123999	0.296196	0.15216	0.207485	0.393262	0.149224	0.0797733	0.0946473	0.254447
	p-value (student’s t test or Mann-Whitney rank sum test)	Control	P = 0.792		Control	P = 0.371		Control	P = 0.713		Control	P = 0.548		Control	P = 0.212		Control	P = 0.411		Control	P = 1.000		Control	P = 0.429		Control	P = 0.175								0.573414	0.219501	0.236377	0.221545	0.214745	0.488834	0.176263	0.301275	0.159191	0.20282	0.405532	0.124917	0.0776643	0.0945945	0.249762
																																			0.568374	0.21207	0.238582	0.200008	0.2045	0.483522	0.176952	0.298615	0.151406	0.211847	0.394816	0.121532	0.0737326	0.0909609	0.24478
Reversal index		genotype; 2.7 oC/s (20.5--15 oC)									genotype; 2.7 oC/s (20.5--15 oC)									genotype; 2.7 oC/s (20.5--15 oC)															0.527638	0.272096	0.253346	0.211691	0.204933	0.477856	0.121289	0.304635	0.153551	0.215038	0.41673	0.134542	0.0725653	0.0915791	0.246964
	Sample	SMB::HisCl1 (No His)	SMB::HisCl1 (Add His)		RIA::HisCl1 (No His)	RIA::HisCl1 (Add His)		RIM::HisCl1 (No His)	RIM::HisCl1 (Add His)		Wild-type	SMB::TeTx		Wild-type	RIA::TeTx	-0.026	Wild-type	RIM::TeTx		SMB::PHminiSOG (No light)	SMB::PHminiSOG (Add light)		RIA::PHminiSOG (No light)	RIA::PHminiSOG (Add light)	-0.026	RIM::PHminiSOG (No light)	RIM::PHminiSOG (Add light)								0.518832	0.272568	0.241093	0.192316	0.227562	0.486076	0.145029	0.30114	0.148716	0.220987	0.404514	0.132521	0.0714843	0.0896121	0.246604
	1	0.375	0.525		0.38	0.265		0.286333	0.5		0.58	0.68		0.775	0.58		0.26	0.774		0.58	0.568		0.574	0.175		0.57	0.778								0.58011	0.101005	0.245677	0.215024	0.219751	0.489042	0.131712	0.3043	0.159593	0.230669	0.381106	0.128785	0.0708611	0.100355	0.239856
	2	0.575	0.707		0.68	0.165		0.586333	0.6		0.48	0.68		0.775	0.28		0.46	0.674		0.78	0.668		0.674	0.275		0.57	0.878								0.551796	0.11971	0.243845	0.210211	0.220862	0.506544	0.0834189	0.299968	0.155381	0.226425	0.402144	0.0841289	0.0862359	0.102492	0.235226
	3	0.575	0.798		0.68	0.465		0.586333	0.618		0.48	0.48		0.575	0.18		0.76	0.874		0.68	0.768		0.774	0.52		0.47	0.778								0.576451	0.0999727	0.251923	0.19522	0.220487	0.511054	0.132066	0.313045	0.174676	0.240735	0.41491	0.149765	0.0715238	0.0909182	0.24591
	4	0.675	0.343		0.68	0.265		0.386333	0.527		0.68	0.88		0.575	0.38		0.66	0.874		0.58	0.668		0.774	0.248		0.67	0.796								0.519089	0.0476091	0.249398	0.207419	0.219711	0.508284	0.125956	0.319066	0.180295	0.245387	0.410682	0.148578	0.0876847	0.090872	0.240002
	5	0.575	0.525		0.48	0.365		0.486333	0.71		0.68	0.28		0.475	0.38		0.56	0.574		0.38	0.468		0.574	0.338		0.67	0.796								0.560465	0.0527664	0.237295	0.231595	0.211529	0.505262	0.125267	0.313234	0.17622	0.239696	0.39034	0.130314	0.0860941	0.100349	0.24003
	6				0.78	0.365		0.386333	0.618		0.78	0.58		0.575	0.18		0.56	0.774					0.374	0.338		0.47	0.614								0.53432	0.0937118	0.240525	0.225545	0.210525	0.50603	0.138505	0.313297	0.178325	0.245125	0.410958	0.129411	0.0861015	0.103611	0.243999
	7				0.48	0.265																													0.545135	0.112756	0.219987	0.200605	0.210491	0.518662	0.118055	0.322351	0.181365	0.241149	0.408238	0.104871	0.0874219	0.105285	0.241169
	8				0.707	0.265																													0.538739	0.0805445	0.217795	0.212027	0.217327	0.504376	0.152473	0.322261	0.188658	0.249471	0.429098	0.110263	0.0853561	0.106481	0.243919
	9					0.165																													0.53429	0.118047	0.184667	0.219151	0.213436	0.513154	0.171178	0.331284	0.184447	0.252762	0.398054	0.106515	0.0865556	0.106393	0.244281
	average	0.555	0.5796		0.608375	0.287222		0.453	0.5955		0.613333	0.596667		0.625	0.33		0.543333	0.757333		0.6	0.628		0.624	0.315667		0.57	0.773333								0.52394	0.0618455	0.180185	0.202731	0.238227	0.507274	0.155085	0.327044	0.184052	0.257735	0.405722	0.149072	0.0878501	0.108342	0.242079
	s.e.m	0.05	0.08		0.05	0.032		0.05	0.031		0.05	0.083		0.05	0.062		0.07	0.05		0.066	0.051		0.062	0.048		0.037	0.035								0.51096	0.0834291	0.175341	0.215597	0.22824	0.515966	0.042813	0.325005	0.182663	0.266527	0.40707	0.104601	0.0878144	0.09774	0.231698
	p-value (student’s t test or Mann-Whitney rank sum test)	Control	P = 0.669		Control	P ≤ 0.001		Control	P = 0.034		Control	P = 0.815		Control	P = 0.014		Control	P = 0.169		Control	P = 0.519		Control	P = 0.009		Control	P = 0.026								0.517953	0.121665	0.175075	0.204022	0.221316	0.51512	0.136564	0.33231	0.194015	0.264284	0.440054	0.101496	0.080868	0.11131	0.244004
																																			0.464455	0.101647	0.154599	0.207198	0.211458	0.50602	0.132784	0.331663	0.18479	0.261789	0.406112	0.0989964	0.0805816	0.112829	0.232494
Turn index		genotype; 2.7 oC/s (20.5--15 oC)									genotype; 2.7 oC/s (20.5--15 oC)									genotype; 2.7 oC/s (20.5--15 oC)															0.476101	0.10703	0.154033	0.217015	0.236265	0.495854	0.144145	0.33137	0.210743	0.261682	0.425664	0.10218	0.0810815	0.108163	0.23938
	Sample	SMB::HisCl1 (No His)	SMB::HisCl1 (Add His)		RIA::HisCl1 (No His)	RIA::HisCl1 (Add His)		RIM::HisCl1 (No His)	RIM::HisCl1 (Add His)		Wild-type	SMB::TeTx		Wild-type	RIA::TeTx	-0.04	Wild-type	RIM::TeTx		SMB::PHminiSOG (No light)	SMB::PHminiSOG (Add light)		RIA::PHminiSOG (No light)	RIA::PHminiSOG (Add light)	-0.04	RIM::PHminiSOG (No light)	RIM::PHminiSOG (Add light)								0.450625	0.04744	0.146176	0.217784	0.225002	0.500064	0.156372	0.337111	0.214552	0.255436	0.41627	0.114529	0.081849	0.108358	0.233683
	1	0.16	0.342		0.163	0.077		0.12	0.2		0.276	0.48		0.58	0.377		0.26	0.469		0.377	0.375		0.278	0		0.38	0.57								0.448954	0.178536	0.155339	0.208672	0.233275	0.507546	0.148063	0.350406	0.21257	0.260595	0.446894	0.0758696	0.0781938	0.108701	0.24383
	2	0.46	0.433		0.463	0.077		0.42	0.5		0.176	0.48		0.48	0.077		0.16	0.469		0.477	0.375		0.478	0.08		0.28	0.67								0.432481	0.0580936	0.147032	0.197274	0.239353	0.508716	0.174927	0.349233	0.216155	0.255493	0.459506	0.10877	0.0828227	0.112539	0.238742
	3	0.26	0.615		0.363	0.277		0.42	0.445		0.276	0.28		0.28	0		0.46	0.669		0.477	0.575		0.478	0.343		0.28	0.47								0.441032	0.0845336	0.129537	0.204178	0.232156	0.517828	0.16841	0.342982	0.211574	0.259002	0.451316	0.120107	0.0930755	0.113061	0.240628
	4	0.36	0.16		0.463	0.077		0.22	0.445		0.476	0.68		0.38	0.177		0.36	0.569		0.277	0.375		0.578	0.07		0.48	0.424								0.435777	0.127625	0.145958	0.22057	0.239364	0.528066	0.196534	0.360855	0.214069	0.269325	0.48533	0.0923082	0.0947582	0.112026	0.251612
	5	0.36	0.252		0.263	0.177		0.22	0.712		0.376	0.08		0.28	0.177		0.36	0.269		0.177	0.275		0.278	0.161		0.48	0.606								0.423412	0.13154	0.16003	0.229245	0.246395	0.521982	0.217207	0.354358	0.216485	0.264878	0.441166	0.12838	0.0925718	0.108893	0.25261
	6				0.563	0.177		0.22	0.536		0.476	0.28		0.28	0.077		0.26	0.469					0.178	0.07		0.28	0.333								0.380073	0.149906	0.169705	0.207843	0.236776	0.501366	0.230302	0.366489	0.213607	0.269482	0.447222	0.0962682	0.0807101	0.105912	0.246833
	7				0.263	0.077																													0.378078	0.172281	0.181125	0.222479	0.233209	0.510384	0.247721	0.35769	0.214078	0.260293	0.45712	0.108142	0.0918782	0.107716	0.253014
	8				0.508	0.077																													0.379021	0.172075	0.162035	0.220511	0.248644	0.521576	0.250603	0.352678	0.214879	0.273087	0.432166	0.108435	0.0954618	0.108795	0.252855
	9					0.077																													0.35469	0.182314	0.16442	0.220694	0.243205	0.516616	0.233918	0.3617	0.217754	0.277791	0.432432	0.113505	0.0890509	0.10711	0.251086
	average	0.32	0.3604		0.381125	0.121444		0.27	0.453		0.342667	0.38		0.38	0.1475		0.31	0.4		0.357	0.395		0.378	0.120667		0.32	0.43								0.327036	0.188657	0.189757	0.224496	0.239685	0.506552	0.170879	0.363078	0.218312	0.271158	0.447138	0.10906	0.0877195	0.106626	0.24644
	s.e.m	0.051	0.078		0.05	0.03		0.05	0.07		0.05	0.087		0.052	0.0522		0.043	0.054		0.06	0.05		0.063	0.051		0.04	0.051								0.290415	0.174565	0.178166	0.210825	0.259411	0.512138	0.204377	0.376171	0.223552	0.268327	0.398218	0.0970527	0.0889016	0.103255	0.241813
	p-value (student’s t test or Mann-Whitney rank sum test)	Control	P = 0.708		Control	P ≤ 0.001		Control	P = 0.037		Control	P = 0.895		Control	P = 0.030		Control	P = 0.154		Control	P = 0.480		Control	P = 0.017		Control	P = 0.123								0.371556	0.180287	0.182901	0.204217	0.256616	0.518304	0.238799	0.350518	0.216837	0.269718	0.435288	0.0597345	0.0893064	0.110621	0.248907
																																			0.374707	0.110748	0.182906	0.212986	0.248662	0.502946	0.230789	0.364631	0.211371	0.272185	0.396102	0.0879745	0.0830425	0.0997191	0.241341
																																			0.364487	0.116696	0.183876	0.206991	0.254627	0.499616	0.238685	0.325703	0.200657	0.26752	0.39091	0.0778736	0.075094	0.102195	0.236067
																																			0.362776	0.114373	0.178249	0.196503	0.247058	0.505964	0.241586	0.341085	0.205352	0.260029	0.367802	0.101405	0.0770536	0.0879463	0.234799
																																			0.354964	0.13796	0.175333	0.194835	0.249169	0.474736	0.22418	0.339525	0.195027	0.259536	0.349344	0.0966855	0.0709365	0.0810752	0.228808
																																			0.342882	0.123448	0.186905	0.180742	0.244085	0.478586	0.207798	0.326884	0.194768	0.259245	0.33086	0.076652	0.0627645	0.0875151	0.221653
																																			0.362425	0.116014	0.171037	0.179236	0.240469	0.473856	0.219253	0.324828	0.185388	0.244975	0.33371	0.0982455	0.052938	0.0805452	0.220209
																																			0.347165	0.0953864	0.166495	0.185217	0.235255	0.46345	0.259123	0.311739	0.184115	0.248855	0.320406	0.0691987	0.0622877	0.076143	0.21606
																																			0.367536	0.0899705	0.173819	0.175751	0.234333	0.467352	0.133258	0.292835	0.187185	0.231593	0.319054	0.0737138	0.0555659	0.0707893	0.205197
																																			0.354119	0.0817232	0.166987	0.160855	0.23204	0.450672	0.215064	0.282035	0.187275	0.224593	0.290102	0.0780458	0.0506695	0.0634986	0.202691
																																			0.366828	0.0938073	0.172836	0.160574	0.234327	0.461982	0.193695	0.300109	0.185818	0.217098	0.277336	0.0742229	0.0423227	0.0599343	0.202921
																																			0.344678	0.0871862	0.14974	0.170065	0.223549	0.445728	0.193215	0.274518	0.176438	0.215944	0.286454	0.0682007	0.0346413	0.0555849	0.19471
																																			0.336035	0.0869508	0.16089	0.157577	0.217529	0.433574	0.205614	0.307075	0.166279	0.200556	0.25614	0.0689898	0.0359332	0.0502136	0.191668
																																			0.335615	0.0879805	0.156859	0.15188	0.216591	0.440532	0.207929	0.295905	0.166818	0.198709	0.272272	0.0668882	0.0378695	0.0457681	0.191544
																																			0.309349	0.0967509	0.149545	0.137488	0.212538	0.41989	0.200868	0.275345	0.165127	0.187822	0.264724	0.0663336	0.0377517	0.0432365	0.183341
																																			0.314415	0.0941964	0.137684	0.140025	0.208316	0.433382	0.199064	0.290865	0.150501	0.193076	0.265792	0.069448	0.0340775	0.0407632	0.183686
																																			0.336702	0.101853	0.13796	0.120094	0.208671	0.446256	0.183377	0.283115	0.167995	0.186355	0.256098	0.0433307	0.0317517	0.0365248	0.181434
																																			0.32198	0.0882138	0.123448	0.123583	0.203384	0.450388	0.184966	0.277299	0.14638	0.172041	0.259382	0.0495304	0.0298492	0.0353753	0.17613
																																			0.324561	0.0875869	0.116014	0.118404	0.197516	0.453112	0.203225	0.268838	0.142811	0.178198	0.24177	0.065782	0.0283553	0.0331807	0.175668
																																			0.311233	0.0826527	0.0953864	0.11879	0.194162	0.445532	0.141326	0.270169	0.153045	0.187696	0.219968	0.0495131	0.0182205	0.0321584	0.165704
																																			0.304029	0.0771764	0.0899705	0.101566	0.190658	0.466222	0.166976	0.246992	0.154011	0.1579	0.212388	0.0667076	0.0154983	0.0359236	0.163287
																																			0.290709	0.058206	0.0817232	0.106975	0.182156	0.462186	0.16804	0.2329	0.144805	0.155485	0.235998	0.0589529	0.0131698	0.0336939	0.158929
																																			0.27356	0.0684225	0.0938073	0.103687	0.164581	0.447164	0.143775	0.236892	0.143796	0.150713	0.202246	0.0497493	0.0124309	0.0341131	0.151781
																																			0.271721	0.073398	0.0871862	0.108647	0.181221	0.440982	0.161024	0.230118	0.139712	0.146485	0.242324	0.0443198	0.0100515	0.0303187	0.154822
																																			0.264654	0.0740362	0.0869508	0.101985	0.184511	0.433566	0.133064	0.236633	0.132511	0.13977	0.227874	0.0407305	0.0156091	0.0262305	0.149866
																																			0.270334	0.0651562	0.0879805	0.0755825	0.175885	0.4431	0.113932	0.221255	0.129705	0.13582	0.191021	0.0394071	0.0137973	0.0265929	0.142112
																																			0.268408	0.0730835	0.0967509	0.0786667	0.170182	0.422082	0.180216	0.228731	0.125986	0.131845	0.186307	0.0343575	0.00201088	0.0232709	0.144421
																																			0.225718	0.0641735	0.0941964	0.078799	0.171935	0.434062	0.0928182	0.213398	0.121825	0.122414	0.2332	0.0399162	0.00620611	0.0221092	0.137198
																																			0.235232	0.0649622	0.101853	0.0626558	0.172135	0.42736	0.104685	0.200264	0.120664	0.110907	0.236854	0.0450355	0.00122235	0.0200906	0.135994
																																			0.227691	0.0667148	0.0882138	0.0666218	0.153166	0.423874	0.138499	0.200481	0.116063	0.1074	0.239704	0.0346235	0.000826347	0.0215643	0.134674
																																			0.236965	0.0536782	0.0875869	0.0592963	0.148164	0.431356	0.0780316	0.191199	0.116625	0.105725	0.232628	0.0402485	0.00176928	0.0188012	0.12872
																																			0.20961	0.0565453	0.0826527	0.0519026	0.145574	0.432526	0.0319176	0.186405	0.118397	0.107057	0.206322	0.041612	0.000648536	0.021313	0.120892
																																			0.265288	0.053087	0.0771764	0.0477656	0.146179	0.441638	0.10651	0.183606	0.11088	0.0957364	0.199827	0.0427215	-5.67086e-05	0.0223345	0.12805
																																			0.187417	0.0637252	0.058206	0.0556593	0.132821	0.451876	0.0578166	0.186207	0.105645	0.0933227	0.232894	0.0357953	0.00472593	0.0196379	0.120411
																																			0.188905	0.0351621	0.0684225	0.0527432	0.12702	0.445792	0.0411329	0.163371	0.10852	0.0980264	0.233162	0.047744	-0.00667434	0.0173148	0.11576
																																			0.187127	0.0389901	0.073398	0.0584852	0.113442	0.425178	0.0546349	0.176215	0.109078	0.0913936	0.247868	0.0429187	-0.00799981	0.0154912	0.116159
																																			0.235405	0.0332154	0.0740362	0.049823	0.120096	0.434196	0.053863	0.157246	0.114318	0.0885625	0.198948	0.0424238	-0.0090238	0.0113421	0.114604
																																			0.184224	0.0376005	0.0651562	0.0564006	0.116062	0.445386	0.0358046	0.131595	0.107605	0.0899531	0.23602	0.03826	-0.0112589	0.013567	0.110455
																																			0.172627	0.0313948	0.0730835	0.0470923	0.115328	0.440426	0.019441	0.145707	0.107605	0.09242	0.196832	0.0422007	-0.0124738	0.0128898	0.106041
																																			0.170703	0.0347112	0.0641735	0.0520667	0.104505	0.430362	0.0380027	0.106779	0.102137	0.0877555	0.191641	0.0384855	-0.00821808	0.0102066	0.101665
																																			0.188655	0.0353691	0.0649622	0.0530536	0.110691	0.435948	-0.00319124	0.122161	0.0914236	0.0802647	0.168534	0.0319071	-0.00838948	0.00811094	0.0985357
																																			0.136646	0.0344565	0.0667148	0.0516848	0.0965682	0.442114	-0.00319124	0.122161	0.0914236	0.0797713	0.150074	0.0418829	-0.0111515	0.00533845	0.093178
																																			0.144502	0.0301254	0.0536782	0.045188	0.0689295	0.426756	0.0487996	0.1206	0.0961191	0.0794798	0.131588	0.0442673	-0.0106448	0.00565479	0.0917888
																																			0.150845	0.0275371	0.0565453	0.0413056	0.073132	0.423428	0.031394	0.111825	0.0857945	0.0652104	0.134437	0.0274536	-0.0241597	0.00303526	0.0862703
																																			0.143665	0.0246711	0.053087	0.0370066	0.0616856	0.429774	0.015012	0.12524	0.0855348	0.0690904	0.121135	0.042712	-0.0184605	0.00321354	0.0852405
																																			0.139356	0.027287	0.0637252	0.0409305	0.0548785	0.398546	-0.00294873	0.103495	0.0761547	0.0518269	0.119783	0.02477	-0.021911	0.00605968	0.0772823
																																			0.122219	0.0313445	0.0723754	0.0375108	0.0588973	0.402396	0.0222781	0.0886137	0.0748827	0.0448275	0.09083	0.0375864	-0.019605	0.00766597	0.0765588
																																			0.109635	0.0379136	0.0553629	0.0361773	0.0407451	0.397666	0.000908094	0.107961	0.0779518	0.0373333	0.0780656	0.0391833	-0.0211723	0.0126006	0.0721665
																																			0.102489	0.03058	0.039766	0.0317382	0.0327765	0.38726	0.000429105	0.105905	0.0780425	0.0361789	0.0871838	0.031884	-0.0209982	0.00101379	0.0674463
																																			0.111825	0.0219109	0.0465789	0.0239621	0.0376776	0.391164	0.0128274	0.0928164	0.0765856	0.0207909	0.056868	0.0349502	-0.0229215	0.0116822	0.0654798
																																			0.104934	0.0325327	0.0613135	0.025518	0.0189736	0.374482	0.000908094	0.0739097	0.0672055	0.0189436	0.0730014	0.032432	-0.025109	0.00921555	0.0620186
																																			0.103435	0.0438845	0.0504154	0.0238049	0.0267042	0.385792	0.000429105	0.0631114	0.0570467	0.00805678	0.0654536	0.0359835	-0.0201855	0.00702377	0.0607825
																																			0.108997	0.0265655	0.0520475	0.0259418	-0.00615015	0.36954	0.0128274	0.0811856	0.0575852	0.0133111	0.066521	0.0352849	-0.0194914	0.00280027	0.059069
																																			0.0914309	0.0409455	0.0465411	0.0239621	0.0376776	0.357384	0.0151444	0.055595	0.0570467	0.00805678	0.0654536	0.0359835	-0.0201855	0.00658985	0.0586875
																																			0.0708465	0.0238618	0.0432033	0.025518	0.0189736	0.364342	0.00808233	0.0881523	0.0575852	0.0133111	0.066521	0.0352849	-0.0194914	0.00726218	0.0573895
																																			0.0792451	0.0326791	0.040227	0.0179536	0.0136259	0.3437	0.00808233	0.0769823	0.041268	-0.00772411	0.0601102	0.0390418	-0.0162156	-0.00321455	0.0518401
																																			0.0709745	0.02242	0.0205036	0.025488	-0.00608944	0.357192	0.00627755	0.0564205	0.0587624	-0.00156657	0.0424992	0.0339831	-0.0250719	-0.00949973	0.0465924
																																			0.0817259	0.0112536	0.0335815	0.0222656	-0.0165696	0.370066	-0.00940864	0.0719418	0.0371472	0.00793155	0.0206962	0.0292167	-0.0280896	-0.000354129	0.0451003
																																			0.0708917	0.0518636	0.0429245	0.0300926	-0.0145512	0.374198	-0.00782015	0.0641916	0.0335781	-0.0218649	0.0131165	0.0173835	-0.0243375	0.00208865	0.0451254
																																			0.0693694	0.0298	0.0332012	0.0382571	-0.0343504	0.3744	0.0104391	0.0583756	0.0438112	-0.0242793	0.0367264	0.0359718	-0.0213637	-0.00158936	0.0463406
																																			0.0490198	0.0481636	0.0277248	0.0400309	-0.0276362	0.378258	-0.00236847	0.0499135	0.0447779	-0.0290518	0.0029757	0.0368958	-0.0198205	-0.00942245	0.0421044
																																			0.0597793	0.0440091	0.0320377	0.0393058	-0.0420702	0.378696	-0.0258099	0.0512461	0.035573	-0.0332793	0.0430526	0.0354465	-0.0206959	-0.0060393	0.0422323
																																			0.0521687	0.000677273	0.0287903	0.0394408	-0.0442331	0.336966	-0.0247464	0.0280693	0.0345637	-0.0399945	0.0286028	0.0226611	-0.0212802	-0.00552263	0.0311545
																																			0.0532728	0.0208818	0.0201212	0.0388315	-0.0453135	0.32596	-0.0162835	0.0139751	0.0304787	-0.0439445	-0.00825032	0.0387	-0.0228441	0.000382563	0.0289977
																																			0.0471705	0.0184318	0.0134701	0.0450974	-0.0439611	0.312964	-0.0317623	0.017969	0.0232779	-0.0479196	0.039694	0.0360855	-0.0223676	0.00147314	0.0292587
[truncated: 76 more columns]

## Sheet: Figure 5
	Fig. 5a												Fig. 5b												Fig. 5c										Genotype; 2.7 oC/s (20.5--15 oC)
	Ratio of reversal (cooling)	genotype； 2.7 oC/s (20.5--15 oC)											Ratio of turn (cooling)	genotype； 2.7 oC/s (20.5--15 oC)											RIA peak ΔF/F0		Genotype; 2.7 oC/s (20.5--15 oC)								RIA ΔF/F0	AIZ::HisCl1 (No His)			AIZ::HisCl1 (Add His)			eat-4			eat-4; Peat-4::eat-4			Control (AIZ::Gcamp(6))
		Sample	RIA::HisCl1 (No His)	RIA::HisCl1 (Add His)		Wild-type	eat-4	eat-4; Peat-4::eat-4		Control (AIZ::Gcamp(6))	Wild-type; AIZ::eat-4(RNAi)			Sample	RIA::HisCl1 (No His)	RIA::HisCl1 (Add His)		Wild-type	eat-4	eat-4; Peat-4::eat-4		Control (AIZ::Gcamp(6))	Wild-type; AIZ::eat-4(RNAi)			Sample	AIZ::HisCl1 (No His)	AIZ::HisCl1 (Add His)	eat-4	eat-4; Peat-4::eat-4		Control (AIZ::Gcamp(6))	Wild-type; AIZ::eat-4(RNAi)			Average	sem		Average	sem		Average	sem		Average	sem		Average	sem
		1	0.4	0.3		0.7	0.3	0.4		0.6	0.3			1	0.2	0.1		0.4	0.1	0.2		0.3	0.1			1	0.276517	0.146373	0.1609	0.166987		0.316642	0.147501			0.0142986	0.00804913		-0.00173744	0.00349737		0.00165235	0.005433		0.00123426	0.00531438		-0.0152425	0.00570643
		2	0.7	0.2		0.5	0.6	0.7		0.5	0.5			2	0.5	0.1		0.2	0.3	0.5		0.2	0.3			2	0.181345	0.102527	0.2905	0.184587		0.178581	0.151806			0.0220723	0.00708622		0.00503691	0.00329905		0.000258481	0.00381516		0.0040831	0.00449546		0.00154109	0.00402487
		3	0.7	0.5		0.8	0.5	0.6		0.7	0.4			3	0.4	0.3		0.5	0.4	0.4		0.4	0.1			3	0.283393	0.077035	0.3706	0.444821		0.0724294	0.324904			0.010866	0.00571435		0.00520257	0.00317525		0.000419451	0.0030906		-0.00317424	0.00306048		-0.00144574	0.00418072
		4	0.7	0.3		0.5	0.2	0.6		0.7	0.363			4	0.5	0.1		0.4	0.1	0.3		0.4	0.282			4	0.562789	0.041283	0.2382	0.386858		0.413532	0.108708			0.0104271	0.00491677		0.00356559	0.00237662		9.62027e-05	0.00316324		-0.000453474	0.00403133		-0.00767783	0.0028221
		5	0.5	0.4		0.6	0.5	0.7		0.8	0.6			5	0.3	0.2		0.4	0.2	0.5		0.5	0.3			5	0.767998	0.085922	0.048	0.297828		0.158271	0.196857			0.0136973	0.00325619		0.000850502	0.00305143		-0.00245642	0.00211575		0.00757178	0.00348416		-0.00844813	0.00392235
		6	0.8	0.4		0.6	0.3	0.6		0.6	0.455			6	0.6	0.2		0.5	0.2	0.3		0.3	0.182			6	0.488345	0.177482	0.0918	0.595238		0.315541	0.465287			0.0113033	0.00486831		0.00274776	0.00231214		-0.00118188	0.000867599		0.00502817	0.00303251		-0.000904645	0.00388378
		7	0.5	0.3						0.6				7	0.3	0.1						0.3				7	0.427112	0.018242	0.1246	0.595238		0.418834	0.461223			0.00447212	0.00706569		0.00401198	0.00208552		-0.00109446	0.00132814		-0.00604154	0.00178033		-0.00337587	0.00317205
		8	0.727	0.3										8	0.545	0.1										8	0.62426	0.100452	0.0675	0.28313		0.562823	0.173845			-0.00262529	0.00447475		-0.000629706	0.00310227		-0.00133912	0.00200875		-0.00549572	0.00405057		-0.00380616	0.00377078
		9		0.2										9		0.1										9	0.238866	0.0473	0.0787			0.701426	0.0741931			0.0145021	0.00410609		-0.000793749	0.00140136		0.000614685	0.00254895		-0.00479564	0.0027734		-0.00436259	0.00364637
		average	0.628	0.322		0.617	0.4	0.6		0.643	0.436			average	0.418	0.15		0.4	0.217	0.367		0.343	0.211			10		0.320436				0.642879	0.0785305			0.00608437	0.0030991		0.00261367	0.00107275		0.000611395	0.00170306		0.00341291	0.00179366		0.00252188	0.00456994
		s.e.m	0.05	0.0324		0.05	0.0632	0.045		0.04	0.0434			s.e.m	0.05	0.03		0.045	0.05	0.05		0.037	0.04			11						0.412279	0.124202			-0.00247718	0.00566091		0.000732973	0.00154052		-0.000106675	0.00159136		0.00192362	0.00238567		-0.00516518	0.00280698
		p-value (student’s t test or Mann-Whitney rank sum test)	Control	P ≤ 0.001		Control	P = 0.021	P = 0.804		Control	P = 0.004			p-value (student’s t test or Mann-Whitney rank sum test)	Control	P ≤ 0.001		Control	P = 0.019	P = 0.628		Control	P = 0.032			12						0.933001	0.145753			-0.00217465	0.00648359		-0.00345054	0.00107121		0.00168285	0.00163134		-0.00557301	0.00284559		-0.00443925	0.00262099
																																0.351917				-0.000498229	0.0030715		-0.000962766	0.00259604		0.000124175	0.00128838		-3.12868e-05	0.00257289		-0.00648208	0.00270004
																																0.281197				-0.00011622	0.00399379		-0.00141583	0.0016067		0.00123857	0.00175129		-0.000338514	0.000672773		-0.000339186	0.00334946
	Ratio of reversal (baseline)	genotype； 2.7 oC/s (20.5--15 oC)											Ratio of turn (baseline)	genotype； 2.7 oC/s (20.5--15 oC)																		0.289828				0.00109266	0.00362385		-0.00146609	0.00193846		0.0035386	0.00191538		-0.000522546	0.0028		-0.00164285	0.00307857
		Sample	RIA::HisCl1 (No His)	RIA::HisCl1 (Add His)		Wild-type	eat-4	eat-4; Peat-4::eat-4		Control (AIZ::Gcamp(6))	Wild-type; AIZ::eat-4(RNAi)			Sample	RIA::HisCl1 (No His)	RIA::HisCl1 (Add His)		Wild-type	eat-4	eat-4; Peat-4::eat-4		Control (AIZ::Gcamp(6))	Wild-type; AIZ::eat-4(RNAi)			average	0.428	0.112	0.163	0.369		0.403	0.204			-0.00907828	0.00539615		-0.0010522	0.0022637		0.00311819	0.00183466		-0.00493358	0.00199965		0.00375957	0.00359567
		1	0.1	0.1		0.1	0.1	0.1		0.2	0.1			1	0.1	0		0	0.1	0.1		0.1	0.1			s.e.m	0.07	0.03	0.038	0.059		0.06	0.04			-0.00149375	0.00457419		-0.00226148	0.00167163		0.00419836	0.00180643		0.00248684	0.00253038		0.00145615	0.00286578
		2	0.1	0		0.1	0.1	0.2		0.1	0			2	0	0		0	0	0.1		0	0			p-value (One-way ANOVA test followed Dunnett’s multiple comparisons)	Control	P ≤ 0.001	P = 0.006			Control	P = 0.018			0.000947395	0.00519866		-0.00414239	0.00238355		0.00297081	0.00168814		-0.0022627	0.00260563		-0.000582504	0.00241221
		3	0.1	0		0.182	0.2	0.1		0.1	0.1			3	0.1	0		0.182	0.1	0		0	0.1													-0.00680671	0.00694297		-0.00197475	0.00181346		0.00277655	0.00201016		-0.0078345	0.00449014		-0.000189569	0.0022549
		4	0.1	0.182		0.1	0.2	0.1		0.2	0.167			4	0	0.091		0.1	0.2	0		0.1	0.083													-0.00444238	0.00700811		-0.0028859	0.00208554		0.000739916	0.00230581		0.00498607	0.00205592		-0.00360225	0.00320424
		5	0.2	0.1		0.091	0.091	0.1		0.091	0.083			5	0.2	0.1		0	0	0.1		0	0.083						Control	P = 0.009						-0.00569486	0.00667245		-0.00151636	0.00245963		0.000593961	0.00240353		-0.00406206	0.00489428		0.000444621	0.00315395
		6								0.091				6								0.091														-0.00712749	0.00649602		-0.0026726	0.0028513		0.00653945	0.00498984		-0.00319621	0.00385484		0.0013169	0.00550825
		7												7																						0.0273758	0.00988262		0.002721	0.00475179		0.0208203	0.0141456		-0.00267577	0.00661273		0.00973369	0.00589362
		average	0.12	0.0764		0.1146	0.1382	0.12		0.130333	0.09			average	0.08	0.0382		0.0564	0.08	0.06		0.0485	0.0732													0.0962477	0.0218418		0.0191072	0.00707136		0.0453474	0.0185914		0.0194068	0.00639793		0.0266878	0.0105073
		s.e.m	0.02	0.035		0.02	0.025	0.02		0.022	0.03			s.e.m	0.037	0.023		0.04	0.04	0.025		0.022	0.02													0.160103	0.0333309		0.0359812	0.0109607		0.0714377	0.0235432		0.0617329	0.0122354		0.0591159	0.017961
																																				0.23617	0.0451258		0.0492499	0.0152296		0.0980891	0.0273035		0.0933492	0.0135861		0.106761	0.0299901
																																				0.279924	0.048397		0.0676572	0.0180759		0.116048	0.0314623		0.146407	0.0166365		0.162223	0.041826
	Reversal index	genotype； 2.7 oC/s (20.5--15 oC)											Turn index	genotype； 2.7 oC/s (20.5--15 oC)																						0.304843	0.0477933		0.0784334	0.0212653		0.133384	0.0340734		0.203166	0.0203634		0.218107	0.0543858
		Sample	RIA::HisCl1 (No His)	RIA::HisCl1 (Add His)		Wild-type	eat-4	eat-4; Peat-4::eat-4		Control (AIZ::Gcamp(6))	Wild-type; AIZ::eat-4(RNAi)			Sample	RIA::HisCl1 (No His)	RIA::HisCl1 (Add His)		Wild-type	eat-4	eat-4; Peat-4::eat-4	#REF!	Control (AIZ::Gcamp(6))	Wild-type; AIZ::eat-4(RNAi)													0.335893	0.0489805		0.0866366	0.025154		0.148104	0.036966		0.253531	0.0255783		0.238555	0.0389323
		1	0.28	0.2236		0.5854	0.1618	0.28		0.469667	0.21			1	0.12	0.0618		0.3436	0.02	0.14		0.2515	0.0268													0.358476	0.0550034		0.0961321	0.0278916		0.152191	0.0392085		0.297833	0.0352478		0.295943	0.0560568
		2	0.58	0.1236		0.3854	0.4618	0.58		0.369667	0.41			2	0.42	0.0618		0.1436	0.22	0.44		0.1515	0.2268													0.359362	0.0577017		0.104852	0.0286598		0.145313	0.0366291		0.31985	0.04743		0.327494	0.057908
		3	0.58	0.4236		0.6854	0.3618	0.48		0.569667	0.31			3	0.32	0.2618		0.4436	0.32	0.34		0.3515	0.0268													0.343183	0.0588108		0.097222	0.0268455		0.132106	0.0329489		0.330279	0.0499289		0.344738	0.0599829
		4	0.58	0.2236		0.3854	0.0618	0.48		0.569667	0.273			4	0.42	0.0618		0.3436	0.02	0.24		0.3515	0.2088													0.317829	0.0592082		0.0798365	0.0216994		0.116788	0.0294723		0.310415	0.0482117		0.346933	0.0569098
		5	0.38	0.3236		0.4854	0.3618	0.58		0.669667	0.51			5	0.22	0.1618		0.3436	0.12	0.44		0.4515	0.2268													0.314109	0.0675574		0.061387	0.0170241		0.104684	0.0261151		0.33237	0.0631191		0.336179	0.0514615
		6	0.68	0.3236		0.4854	0.1618	0.48		0.469667	0.365			6	0.52	0.1618		0.4436	0.12	0.24		0.2515	0.1088													0.28598	0.0623651		0.0529326	0.0135906		0.0945555	0.0234615		0.320845	0.0627854		0.322681	0.0456063
		7	0.38	0.2236						0.469667				7	0.22	0.0618						0.2515														0.252159	0.0554432		0.0488062	0.0145717		0.0892455	0.0222054		0.329322	0.0681157		0.306478	0.0411716
		8	0.607	0.2236										8	0.465	0.0618																				0.233166	0.0594343		0.037881	0.0126866		0.0857083	0.0219142		0.307092	0.0627343		0.291688	0.0372274
		9		0.1236										9		0.0618																				0.22972	0.0549908		0.0323328	0.0123066		0.0825771	0.020709		0.301834	0.0592953		0.283001	0.0353395
		average	0.508375	0.245822		0.502067	0.262	0.48		0.51	0.35			average	0.338125	0.11		0.3436	0.136667	0.306667		0.294	0.137467													0.222982	0.0531368		0.0287784	0.0126365		0.0794255	0.0205037		0.302936	0.0638252		0.26804	0.0323551
		s.e.m	0.05	0.032		0.048	0.063	0.044		0.37	0.0434			s.e.m	0.05	0.03		0.045	0.048	0.05		0.037	0.04													0.231761	0.0638863		0.0293236	0.0103414		0.0797475	0.0193836		0.288241	0.0559261		0.254066	0.0294799
		p-value (student’s t test or Mann-Whitney rank sum test)	Control	P ≤ 0.001		Control	P = 0.013			Control	P = 0.013			p-value (student’s t test or Mann-Whitney rank sum test)	Control	P ≤ 0.001		Control	P = 0.010			Control	P = 0.014													0.240806	0.0594869		0.0250156	0.00955369		0.0802748	0.0195503		0.297333	0.063833		0.241754	0.0295165
							Control	P = 0.018											Control	P = 0.033																0.235388	0.0614947		0.0249641	0.00980158		0.0772185	0.0188855		0.297074	0.0653137		0.241361	0.0286677
																																				0.228769	0.05819		0.0221842	0.00855401		0.077512	0.0187295		0.287167	0.0557132		0.243324	0.0292238
																																				0.225715	0.0557269		0.0175532	0.00902517		0.0765905	0.0185175		0.288695	0.0580221		0.243187	0.0297067
																																				0.233712	0.0544189		0.0163378	0.00893305		0.0747436	0.0180009		0.302396	0.0659757		0.238742	0.030436
																																				0.229742	0.0584684		0.0136852	0.00798531		0.0756172	0.0181795		0.294921	0.0566222		0.235556	0.0300555
																																				0.23611	0.0584544		0.0132061	0.00763053		0.0738395	0.0175726		0.284067	0.0541088		0.233334	0.030137
																																				0.248059	0.0564873		0.012917	0.00745114		0.0724108	0.0166989		0.300637	0.0599229		0.22814	0.029647
																																				0.239822	0.0581139		0.0114058	0.00685696		0.0701147	0.0163172		0.290499	0.0572384		0.234983	0.0288184
																																				0.243577	0.0553984		0.0132237	0.00689256		0.0675205	0.0160165		0.280815	0.0522455		0.234164	0.0302637
																																				0.24283	0.0552418		0.0128048	0.00616413		0.0674215	0.0156388		0.282939	0.0551744		0.23052	0.0304251
																																				0.256831	0.0565829		0.00950314	0.00707996		0.0654196	0.0152917		0.280904	0.0556854		0.231072	0.0309426
																																				0.253372	0.0574929		0.0142686	0.00588102		0.0626685	0.0151706		0.285975	0.0543087		0.233994	0.0315184
																																				0.253226	0.0589405		0.0126883	0.00581271		0.0608476	0.0144804		0.291309	0.0593042		0.236029	0.0316666
																																				0.25638	0.0577777		0.0119119	0.00602966		0.0605102	0.0144375		0.289885	0.05926		0.235429	0.0315255
																																				0.261521	0.0563788		0.0100062	0.00671844		0.0589838	0.0140599		0.281188	0.0559396		0.237062	0.0306394
																																				0.264523	0.0610767		0.00843692	0.00710469		0.0575301	0.0140923		0.287023	0.0577739		0.236407	0.0300733
																																				0.278296	0.0631624		0.009502	0.00685891		0.0566188	0.0138326		0.297956	0.0650665		0.239133	0.031539
																																				0.275325	0.061077		0.00959742	0.0071775		0.0546787	0.0134915		0.289697	0.0585613		0.242215	0.0306312
																																				0.279169	0.0626369		0.00984571	0.00701614		0.0524427	0.0132878		0.287491	0.0603401		0.239924	0.0304263
																																				0.282296	0.0629249		0.0123043	0.00623831		0.0521295	0.013101		0.290331	0.0600566		0.239767	0.0292112
																																				0.282779	0.065102		0.0102599	0.00672476		0.0517326	0.0133977		0.27852	0.0548318		0.243798	0.029785
																																				0.281526	0.064822		0.0112785	0.00615643		0.0499759	0.0128489		0.287015	0.061192		0.244053	0.0295775
																																				0.281755	0.06484		0.0114513	0.00522092		0.0482759	0.0122375		0.287231	0.057878		0.244339	0.0294703
																																				0.289281	0.0670059		0.0106155	0.00485475		0.0482605	0.0135771		0.289976	0.062381		0.244403	0.0299607
																																				0.294221	0.0709149		0.0118052	0.0042273		0.0472222	0.0128021		0.288355	0.0592123		0.249666	0.0299584
																																				0.311678	0.0782496		0.0106465	0.00560404		0.047368	0.0125738		0.273346	0.0571553		0.25439	0.0315226
																																				0.311076	0.0788983		0.00709316	0.00528181		0.0459606	0.0131882		0.290736	0.0601413		0.25199	0.0297241
																																				0.311545	0.0818635		0.00926314	0.00544586		0.0433602	0.012242		0.293683	0.0597668		0.251866	0.0294907
																																				0.313347	0.0792445		0.0086063	0.00482158		0.0437929	0.0118795		0.296156	0.0633296		0.250606	0.0299414
																																				0.309859	0.0777343		0.00795571	0.00336321		0.043442	0.0118007		0.285243	0.0592234		0.254404	0.030132
																																				0.30469	0.0719898		0.00832673	0.00300465		0.0414433	0.0110577		0.272083	0.0522664		0.252448	0.030556
																																				0.306537	0.0743654		0.00767398	0.00362577		0.0393527	0.0110171		0.285756	0.0600184		0.249967	0.0317191
																																				0.30308	0.0751954		0.0112687	0.00288426		0.0376089	0.0105656		0.279644	0.055082		0.247003	0.0321865
																																				0.304903	0.0730234		0.00488535	0.0038659		0.0370112	0.00951682		0.277713	0.0550042		0.248793	0.033284
																																				0.310151	0.074755		0.00649817	0.00320226		0.0352522	0.00979736		0.282491	0.0580121		0.247637	0.032978
																																				0.317346	0.0724727		0.006576	0.00402813		0.0354317	0.0100769		0.28238	0.0613355		0.243351	0.033345
																																				0.307287	0.0693023		0.00579677	0.0038804		0.0338742	0.00995345		0.263614	0.0563105		0.242563	0.033433
																																				0.315939	0.0729135		0.00570711	0.00303523		0.031996	0.00914273		0.282603	0.0632505		0.235373	0.0335727
																																				0.309667	0.0716108		0.00677025	0.00385607		0.0316877	0.00958073		0.279592	0.0623489		0.235416	0.0327234
																																				0.313087	0.0750677		0.00732797	0.00356108		0.0305558	0.00894375		0.27661	0.0592113		0.234381	0.0336203
																																				0.316706	0.0743936		0.00762947	0.00431985		0.0300309	0.00926927		0.283387	0.0644254		0.229011	0.0345821
																																				0.32721	0.0788153		0.0130976	0.00279377		0.0298033	0.00885555		0.276386	0.0618284		0.233816	0.0356884
																																				0.331404	0.0822627		0.0115465	0.00211807		0.02822	0.00853246		0.275949	0.0642931		0.230908	0.0357149
																																				0.328368	0.0821399		0.00862157	0.0040711		0.0266989	0.00820489		0.276316	0.0636807		0.222144	0.0360539
																																				0.324418	0.07912		0.0114588	0.0043228		0.0251617	0.00857915		0.268639	0.0601738		0.214387	0.0350726
																																				0.317805	0.0744544		0.0109207	0.00432048		0.0259942	0.0087837		0.270895	0.0598504		0.207689	0.0353425
																																				0.308207	0.0742112		0.0101314	0.003352		0.0243993	0.00799067		0.268586	0.0612151		0.201289	0.0339921
																																				0.306885	0.0699748		0.00619944	0.00481934		0.0228359	0.00788105		0.268653	0.0632551		0.18957	0.0326679
																																				0.295536	0.0701482		0.00740208	0.00492352		0.0241955	0.0076843		0.260135	0.0612579		0.184263	0.0323824
																																				0.292569	0.0668319		0.00411341	0.00528231		0.0237278	0.00818608		0.255141	0.0608951		0.184445	0.0330098
																																				0.276723	0.0617878		0.00417915	0.00523808		0.0227119	0.0078907		0.252883	0.0611532		0.177805	0.0332579
																																				0.26461	0.0589529		0.00051346	0.00420134		0.0235824	0.00863983		0.243995	0.0606035		0.173573	0.0338995
																																				0.25667	0.0534193		0.00182678	0.00585544		0.0224159	0.00766199		0.25032	0.0618213		0.167853	0.0345859
																																				0.254924	0.0531395		-0.000547715	0.00551401		0.0216235	0.0074836		0.242366	0.0604373		0.159682	0.032733
																																				0.258345	0.0541511		-0.000730561	0.00553686		0.0198265	0.00753497		0.244324	0.0630098		0.153491	0.0315575
																																				0.260482	0.057189		-0.000721283	0.00452647		0.0192666	0.00737421		0.242745	0.0637856		0.146236	0.0297134
																																				0.260491	0.0622282		-0.00246903	0.00526862		0.018744	0.00739285		0.234623	0.0613966		0.140348	0.0275136
																																				0.256004	0.0613385		-0.00102491	0.00627298		0.0185507	0.00683605		0.225018	0.0611573		0.137997	0.0283497
																																				0.259419	0.0604588		-0.00174513	0.00487155		0.0185878	0.00652452		0.226331	0.0606758		0.138504	0.0288868
																																				0.252543	0.0568422		0.00104725	0.00501552		0.0182686	0.00700778		0.227239	0.0594812		0.132226	0.0284827
																																				0.240451	0.0541565		-0.000517639	0.00491364		0.0159907	0.00591292		0.224319	0.0631956		0.127084	0.0282355
																																				0.228053	0.0498151		-0.00247268	0.00477087		0.0145521	0.00554734		0.214737	0.0609254		0.129412	0.0305947
																																				0.227095	0.0515566		-0.0035531	0.00482264		0.0146417	0.00575263		0.21471	0.0591647		0.127451	0.0299041
																																				0.224384	0.0488886		-0.0038802	0.00497535		0.0151153	0.00535257		0.207037	0.058281		0.123691	0.0301378
																																				0.220985	0.0516322		-0.00212876	0.00523376		0.0129365	0.0052048		0.206057	0.0591654		0.121387	0.030799
																																				0.200805	0.0441584		0.000521022	0.0054903		0.0117709	0.00472426		0.197396	0.0585027		0.118506	0.0317124
																																				0.203119	0.0436081		0.000397253	0.00491271		0.0124133	0.00434054		0.196479	0.0564511		0.117359	0.0327822
																																				0.19485	0.0403441		-0.00191386	0.00441395		0.0132057	0.00475969		0.192982	0.0565499		0.112312	0.0343779
																																				0.198837	0.0455327		0.000822752	0.00507008		0.0127294	0.00486011		0.193174	0.0563051		0.110046	0.0344378
																																				0.184193	0.038866		-0.000263874	0.0046319		0.0120205	0.0045493		0.186269	0.0576073		0.105548	0.0326564
																																				0.167266	0.0337946		0.00141483	0.00414712		0.0105867	0.00479142		0.181969	0.0556942		0.100371	0.0316547
																																				0.169433	0.0314339		-0.000282959	0.00399079		0.010032	0.00482561		0.178389	0.0556073		0.105025	0.0306539
																																				0.16357	0.0357501		-0.00109678	0.00457228		0.0112753	0.00450514		0.170592	0.0517255		0.0989577	0.0296785
																																				0.163388	0.0330452		0.000546857	0.00389283		0.0108737	0.00442705		0.173302	0.0529606		0.0925448	0.0278922
																																				0.152284	0.0333004		0.00333143	0.00355048		0.0104097	0.0042942		0.171182	0.0537433		0.0883494	0.0263002
																																				0.144133	0.0314661		0.000151329	0.00438417		0.00914464	0.00406683		0.168928	0.0528351		0.0873478	0.0245295
																																				0.141022	0.0301793		-0.00136305	0.00393649		0.00825407	0.00382846		0.161913	0.0506088		0.0807747	0.0226408
																																				0.137224	0.0297412		-0.00251059	0.00391876		0.00943145	0.00410347		0.159549	0.0503101		0.0769981	0.0205875
																																				0.130142	0.0284825		0.000472627	0.00420271		0.00905123	0.00452055		0.155194	0.0492631		0.0780071	0.0203204
																																				0.128561	0.0304237		0.00126662	0.00344764		0.00745301	0.00383931		0.144538	0.046651		0.0792548	0.0204263
																																				0.124101	0.0296164		0.00149309	0.00463122		0.00756482	0.00396848		0.139299	0.0468665		0.0675611	0.0196364
																																				0.120593	0.0282371		0.00041053	0.0040855		0.00775231	0.00411315		0.135066	0.04519		0.0695312	0.0172853
																																				0.119591	0.0283432		-0.00187255	0.00387505		0.00969891	0.00326555		0.133102	0.0450227		0.0666655	0.0152829
																																				0.117065	0.0272743		0.000647087	0.00370897		0.00879595	0.00377824		0.121147	0.0425333		0.059652	0.0163149
																																				0.102758	0.0277263		0.00315539	0.0027675		0.00763569	0.00396999		0.121012	0.0432656		0.0631808	0.0168636
																																				0.100677	0.0287651		0.0018298	0.00290616		0.00830815	0.00313602		0.113299	0.0398924		0.0654035	0.017199
																																				0.100779	0.025828		-0.00143409	0.00409671		0.00741826	0.00253387		0.10982	0.0411119		0.0685851	0.0163768
																																				0.0935937	0.02699		0.00171477	0.00325583		0.00803825	0.00287705		0.104315	0.0380334		0.0636126	0.0178804
																																				0.0961072	0.0256131		-0.00037692	0.00314386		0.00803438	0.00311583		0.108096	0.0384478		0.0684831	0.0184363
																																				0.0884353	0.0252391		0.00119746	0.00322166		0.00730263	0.00271895		0.101208	0.0359392		0.0694875	0.0195509
																																				0.0863616	0.0232049		-0.0012143	0.00334409		0.00632904	0.00273955		0.101338	0.0373385		0.0734485	0.0214238
																																				0.0897611	0.0241884		-9.4972e-05	0.00398641		0.0072979	0.00243372		0.0919347	0.0325024		0.0725361	0.0219084
																																				0.0841355	0.0221635		0.000704518	0.00335768		0.00767875	0.00239122		0.0942323	0.0324702		0.0685266	0.0212652
																																				0.0792282	0.0231795		0.00379749	0.00245456		0.00671025	0.00241103		0.0848786	0.0297184		0.0656308	0.0201834
																																				0.0746491	0.0221138		0.00237709	0.00269998		0.00647073	0.0023067		0.0813655	0.0286196		0.0588455	0.018918
																																				0.0697082	0.0225557		0.000598465	0.00307417		0.00560943	0.00210024		0.0792983	0.027535		0.0566485	0.0170064
																																				0.0750504	0.0202007		-0.000754355	0.00326922		0.0054124	0.00155273		0.0746971	0.0261823		0.0515282	0.0170231
																																				0.0661633	0.0203921		-0.00372847	0.00327483		0.00597245	0.00212776		0.0706557	0.0236428		0.0552299	0.0168218
																																				0.0603918	0.0199654		-0.000422047	0.00272015		0.00587372	0.00215253		0.0666618	0.0240893		0.0476128	0.0165186
																																				0.0580398	0.018474		-0.00203451	0.00272634		0.00590882	0.00176063		0.0653731	0.0237473		0.0486703	0.0168985
																																				0.0496088	0.0161395		0.000104883	0.00284102		0.00603848	0.00161977		0.0588858	0.0221124		0.0422289	0.0143731
																																				0.0449632	0.0197339		-0.00275736	0.00262064		0.00579564	0.00231162		0.0603514	0.0200619		0.0402519	0.0130521
																																				0.0436514	0.0183732		-0.00360827	0.00249126		0.00597438	0.00195139		0.0575986	0.0180858		0.0414866	0.0135249
																																				0.0482246	0.0159497		-0.000304642	0.00264964		0.00491987	0.00240532		0.0545842	0.0179672		0.0335368	0.01139
																																				0.0378594	0.0181751		0.00237214	0.00304687		0.00535491	0.00234227		0.0568487	0.0196305		0.0303489	0.0103417
																																				0.0347692	0.0162679		0.000146887	0.00331313		0.00534164	0.00258295		0.046508	0.0170163		0.0313532	0.0110891
																																				0.0326597	0.0159051		-0.00175443	0.00298029		0.00573472	0.00247414		0.0412987	0.0147643		0.0250465	0.011414
																																				0.0328137	0.0178727		-0.00237382	0.00318121		0.00442405	0.00280315		0.050456	0.0177624		0.0245386	0.0088987
																																				0.0312015	0.0186818		-0.00250821	0.00371227		0.00582824	0.00244598		0.0358961	0.0153581		0.0234822	0.00899793

## Sheet: Figure 6
Fig. 6a										Fig. 6b										Fig. 6d								Genotype； 2.7 oC/s (20.5--15 oC)																Fig. 6e
Ratio of reversal (cooling)	genotype； 2.7 oC/s (20.5--15 oC)									Ratio of turn (cooling)	genotype； 2.7 oC/s (20.5--15 oC)									AIB peak ΔF/F0		Genotype; 2.7 oC/s (20.5--15 oC)						AIB ΔF/F0	ASH::HisCl1 (No His)			ASH::HisCl1 (Add His)			glr-1			glr-1; Pglr-1::glr-1			glr-1; AIB::glr-1			AIB peak ΔF/F0		Genotype
	Sample	AIB::HisCl1 (No HIS)	AIB::HisCl1 (Add HIS)		Wild-type	glr-1	glr-1; Pglr-1::glr-1	glr-1; AIB::glr-1			Sample	AIB::HisCl1 (No HIS)	AIB::HisCl1 (Add HIS)		Wild-type	glr-1	glr-1; Pglr-1::glr-1	glr-1; AIB::glr-1			Sample	ASH::HisCl1 (No His)	ASH::HisCl1 (Add His)	glr-1	glr-1; Pglr-1::glr-1	glr-1; AIB::glr-1			Average	sem		Average	sem		Average	sem		Average	sem		Average	sem			Sample	ASH::TRPV1 (No CAP)	ASH::TRPV1 (Add CAP)	glr-1; ASH::TRPV1 (No CAP)	glr-1; ASH::TRPV1 (Add CAP)
	1	0.6	0.5		0.6	0.3	0.6	0.7			1	0.4	0.3		0.4	0.2	0.4	0.5			1	0.3049	0.4317	0.0715264	0.233155	0.230989			0.011747	0.00251405		0.00478898	0.00500487		0.00503285	0.00389637		0.00062233	0.00556307		0.00462746	0.00328797			1	0.0477493	0.260683	0.0345	0.2876
	2	0.9	0.4		0.6	0.5	0.7	0.6			2	0.7	0.2		0.4	0.3	0.5	0.4			2	0.2991	0.0742	0.0784478	0.0994873	0.0846274			0.0103741	0.00197871		0.00916423	0.00366496		0.00424568	0.0025458		0.00419387	0.00329499		0.00329774	0.00241388			2	0.0797954	0.344707	0.0217	0.0725
	3	0.5	0.3		0.7	0.6	0.4	0.5			3	0.4	0.2		0.4	0.4	0.2	0.3			3	0.5449	0.0792	0.0870495	0.245422	0.489533			0.00672393	0.00315889		0.0079885	0.00426393		0.00796585	0.00322495		-0.00379101	0.0028149		0.00385086	0.00332958			3	0.0490204	0.203665	0.0106	0.1497
	4	0.5	0.636		0.4	0.363	0.5	0.4			4	0.3	0.273		0.2	0.182	0.3	0.2			4	0.5215	0.1281	0.130671	0.464198	0.132647			0.00913803	0.00251767		0.0102287	0.00441132		0.00460977	0.00270218		0.0102458	0.00307259		0.00792454	0.00227144			4	0.0261744	0.378041	0.0293	0.0982
	5	0.6	0.3		0.6	0.273	0.6	0.7			5	0.3	0.1		0.5	0.182	0.4	0.4			5	0.4232	0.0461	0.204081	0.285205	0.471072			0.00628405	0.0033447		0.00452078	0.00307775		-0.000207993	0.00277452		-0.0026702	0.00472204		0.00218288	0.00426039			5	0.0433652	0.248554	0.0223	0.0609
	6	0.8	0.363		0.636	0.363	0.545	0.727			6	0.5	0.182		0.454	0.182	0.363	0.545			6	0.2332	0.1101	0.0816753	0.401471	0.183575			0.0110556	0.0026214		0.00346492	0.00541041		0.00288635	0.00199454		-0.00149257	0.00431946		0.00320138	0.00275681			6	0.0420485	0.51812		0.1913
	7										7										7	0.5148	0.089	0.227844	0.636344	0.27683			0.00754774	0.00234225		0.0028932	0.0040976		-0.000795733	0.00281364		0.00396465	0.00270059		0.00442163	0.00134083			7	0.0145565	0.60571		0.1954
	average	0.65	0.432		0.589	0.4	0.558	0.604			average	0.433	0.21		0.392	0.241	0.361	0.39			8	0.1836	0.0854	0.166177	0.722269	0.589864			0.0103104	0.00212416		-0.00371976	0.00444413		0.00225546	0.00237235		0.00483284	0.00316377		0.00512094	0.0017681			8	0.0738955	0.0389472
	s.e.m	0.0671	0.067		0.041	0.0513	0.042	0.054			s.e.m	0.062	0.03		0.042	0.04	0.042	0.052			9	0.2262		0.0488973	0.551753	0.450872			0.0106049	0.00243363		0.00110286	0.00242514		0.0024831	0.00153171		0.00459521	0.00347262		0.00492517	0.00138959			9		0.485743
	p-value (student’s t test or Mann-Whitney rank sum test)	Control	p=0.041		Control	P = 0.016	P = 0.598	P = 0.827			p-value (student’s t test or Mann-Whitney rank sum test)	Control	p=0.008		Control	P = 0.022	P = 0.485	P = 1.000			10	0.3307		0.120562	0.406718	0.138581			0.00610995	0.00258515		0.000684008	0.00500258		-0.00065587	0.00190468		0.00442686	0.0037878		0.00148032	0.00151502			10		0.174574
																					11	0.5116		0.0868773		0.511753			0.00649039	0.00305492		0.00116189	0.00480569		0.000644265	0.00244906		0.00571267	0.00383652		0.00218267	0.00237557
Ratio of reversal (baseline)	genotype； 2.7 oC/s (20.5--15 oC)									Ratio of turn (baseline)	genotype； 2.7 oC/s (20.5--15 oC)										12			0.390707		0.492443			0.00900982	0.00327892		0.00348003	0.00250721		-0.000681535	0.00175398		-0.00408895	0.00478551		0.00036186	0.00205966			average	0.047	0.326	0.024	0.151
	Sample	AIB::HisCl1 (No HIS)	AIB::HisCl1 (Add HIS)		Wild-type	glr-1	glr-1; Pglr-1::glr-1	glr-1; AIB::glr-1			Sample	AIB::HisCl1 (No HIS)	AIB::HisCl1 (Add HIS)		Wild-type	glr-1	glr-1; Pglr-1::glr-1	glr-1; AIB::glr-1			13					0.277544			0.0104202	0.00218643		-0.000574725	0.00501508		-0.0074035	0.00210717		0.00141725	0.00575254		-0.002886	0.00239284			s.e.m	0.01	0.055	0.004	0.03
	1	0.1	0.1		0.1	0	0	0.1			1	0.1	0		0.1	0	0	0.1			average	0.372	0.13	0.141	0.41	0.333			0.00317132	0.00250138		-0.000891888	0.0042615		0.00109054	0.0022934		-0.00319077	0.00431123		0.000499362	0.00225558			p-value (student’s t test or Mann-Whitney rank sum test)	Control	P ≤ 0.001	Control	P = 0.003
	2	0.1	0.1		0.1	0.1	0.1	0			2	0	0.1		0	0	0.1	0			s.e.m	0.041	0.044	0.03	0.062	0.05			0.0108632	0.00271951		-0.00161092	0.00544504		-0.000843311	0.00213746		0.000990555	0.00547475		-0.000457368	0.00310437
	3	0.2	0		0	0.2	0.2	0.1			3	0.1	0		0	0.1	0.1	0.1			p-value (One-way ANOVA test followed Dunnett’s multiple comparisons)	Control	P = 0.003	P ≤ 0.001	P = 0.660	P = 0.354			0.0045396	0.00371548		-0.004854	0.00329403		-0.00208071	0.00219989		-0.000755212	0.00464944		-0.00390474	0.0027155					Control		P = 0.027
	4	0.091	0.1		0.2	0	0.1	0.182			4	0.091	0		0.2	0	0	0.091											0.00741325	0.00350956		-0.00751188	0.00401175		-0.00573327	0.00284391		-0.00258656	0.00591687		-0.00282039	0.003243
	5	0.1	0.091		0.1	0.1	0.1	0.091			5	0	0.091		0.1	0.1	0.1	0											0.00277727	0.00294837		-0.00369304	0.00494865		-0.00617088	0.003222		-0.00250445	0.00532449		-0.00786965	0.00422204
	6					0.091	0	0			6					0.182		0						Control	P ≤ 0.001	P = 0.003			0.00705961	0.00320487		-0.00573783	0.00484124		-0.00181234	0.00240535		-0.00485276	0.00454364		-0.00531438	0.00285778
	7					0.083					7					0.083													0.00651523	0.00296386		-0.00344122	0.00487564		-0.00659525	0.00313648		-0.00428753	0.00465513		-0.00859584	0.00329231
	average	0.1182	0.0782		0.1	0.082	0.0833333	0.0788333			average	0.0582	0.0382		0.08	0.067	0.06	0.0485											0.00431275	0.00425013		-0.00117321	0.00387388		-0.00352347	0.00380872		0.00702806	0.00868854		-0.00633042	0.00383116
	s.e.m	0.02	0.02		0.032	0.026	0.03	0.02			s.e.m	0.024	0.023		0.04	0.026	0.031	0.02											0.00730871	0.00323655		-0.00263791	0.00357215		-0.00559519	0.00778554		0.002129	0.00960009		-0.00992633	0.00403592
																													0.00486634	0.00387419		-0.00563046	0.00769435		0.00806356	0.0112347		0.0234717	0.0175493		-0.00391937	0.00231782
Reversal index	genotype； 2.7 oC/s (20.5--15 oC)									Turn index	genotype； 2.7 oC/s (20.5--15 oC)																		0.0117957	0.00450614		0.000746769	0.0106278		0.0272514	0.0147018		0.0814092	0.024482		0.0355121	0.0133751
	Sample	AIB::HisCl1 (No HIS)	AIB::HisCl1 (Add HIS)		Wild-type	glr-1	glr-1; Pglr-1::glr-1	glr-1; AIB::glr-1			Sample	AIB::HisCl1 (No HIS)	AIB::HisCl1 (Add HIS)		Wild-type	glr-1	glr-1; Pglr-1::glr-1	glr-1; AIB::glr-1											0.0341091	0.0118535		0.0130993	0.014509		0.0557624	0.0183507		0.135428	0.0358399		0.0744115	0.0209776
	1	0.4818	0.4218		0.5	0.218	0.516667	0.621167			1	0.3418	0.2618		0.32	0.133571	0.34	0.4515											0.0602087	0.0154699		0.0331852	0.019461		0.0697589	0.0179105		0.197537	0.0352911		0.115105	0.0262478
	2	0.7818	0.3218		0.5	0.418	0.616667	0.521167			2	0.6418	0.1618		0.32	0.233571	0.44	0.3515											0.116426	0.0241618		0.0385721	0.0257376		0.0885784	0.0194588		0.25367	0.0399172		0.161566	0.0326969
	3	0.3818	0.2218		0.6	0.518	0.316667	0.421167			3	0.3418	0.1618		0.32	0.333571	0.14	0.2515											0.151437	0.028282		0.0609928	0.0293834		0.105022	0.0225041		0.285141	0.0423543		0.217652	0.0379442
	4	0.3818	0.5578		0.3	0.281	0.416667	0.321167			4	0.2418	0.2348		0.12	0.115571	0.24	0.1515											0.191951	0.027148		0.0699924	0.0353108		0.112925	0.0272505		0.306576	0.0451614		0.254128	0.0392056
	5	0.4818	0.2218		0.5	0.191	0.516667	0.621167			5	0.2418	0.0618		0.42	0.115571	0.34	0.3515											0.227908	0.0262939		0.0768668	0.0386683		0.114027	0.0243458		0.337392	0.060771		0.283164	0.045866
	6	0.6818	0.2848		0.536	0.281	0.461667	0.648167			6	0.4418	0.1438		0.374	0.115571	0.303	0.4965											0.257267	0.032372		0.0859899	0.0422044		0.123877	0.0280499		0.348777	0.0641116		0.303051	0.0470562
	7										7																		0.287667	0.0368866		0.0984828	0.0437254		0.117906	0.0274235		0.327994	0.0611033		0.298094	0.0461277
	average	0.532	0.338		0.49	0.32	0.474	0.53			average	0.375	0.171		0.312	0.175	0.3005	0.342333											0.324007	0.0379382		0.0957869	0.0465104		0.109282	0.0293928		0.319039	0.060112		0.295864	0.0456796
	s.e.m	0.067	0.0534		0.041	0.052	0.042	0.054			s.e.m	0.062	0.03		0.042	0.037	0.042	0.052											0.327101	0.0349479		0.107522	0.0471994		0.105771	0.0290264		0.322149	0.0572423		0.292943	0.044605
	p-value (student’s t test or Mann-Whitney rank sum test)	Control	P = 0.048		Control	P = 0.026					p-value (student’s t test or Mann-Whitney rank sum test)	Control	P = 0.013		Control	P = 0.033													0.313529	0.035834		0.100962	0.0480836		0.100645	0.0278354		0.309755	0.0554595		0.282861	0.0431168
						Control	P = 0.040	P = 0.019								Control	P = 0.047	P = 0.025											0.311718	0.0404221		0.106288	0.0485151		0.0976404	0.0282871		0.307799	0.0564911		0.269165	0.041186
																													0.306743	0.0422521		0.104549	0.0471837		0.0914747	0.0254557		0.294757	0.0525097		0.25572	0.0398171
																													0.283167	0.0403754		0.109669	0.0451771		0.0886209	0.0261219		0.294531	0.0525655		0.248919	0.038752
																													0.25633	0.0428643		0.101373	0.0461006		0.0892302	0.0257704		0.274373	0.0498223		0.239476	0.0359192
																													0.246604	0.0415886		0.10069	0.0443656		0.0889494	0.0277773		0.279636	0.0549789		0.243905	0.0365397
																													0.238604	0.0400765		0.101038	0.0427404		0.083693	0.0234227		0.275329	0.0530707		0.236736	0.0364923
																													0.235598	0.0419622		0.0958973	0.0416244		0.0884616	0.025661		0.265664	0.0492203		0.228029	0.0322672
																													0.222774	0.0381737		0.0916122	0.0386975		0.0919785	0.0277819		0.249672	0.0478098		0.22352	0.0306219
																													0.217587	0.0432885		0.0968283	0.0358898		0.0902802	0.02464		0.256129	0.048558		0.216071	0.0303359
																													0.207875	0.0374662		0.0891865	0.0358519		0.0886078	0.0256957		0.251026	0.0477996		0.22051	0.0312476
																													0.200591	0.0420844		0.0956386	0.0333352		0.0898733	0.0261712		0.266276	0.0522631		0.223641	0.0325996
																													0.198901	0.0357135		0.0889876	0.0309355		0.0876323	0.0260978		0.244528	0.0457242		0.20907	0.0287147
																													0.199166	0.0416419		0.0774887	0.0295807		0.0863319	0.0266537		0.257871	0.0521819		0.211839	0.0285978
																													0.195466	0.0408873		0.0761482	0.0274562		0.0833281	0.0248964		0.246688	0.0486587		0.209968	0.0284452
																													0.18837	0.0413824		0.0777788	0.0267484		0.0839437	0.0242904		0.242244	0.0480708		0.212603	0.0283089
																													0.187257	0.0381746		0.0679182	0.0257493		0.083602	0.0235489		0.241406	0.046263		0.206968	0.0281553
																													0.186195	0.042365		0.0662858	0.0246903		0.0818607	0.0251808		0.251008	0.0514037		0.210395	0.0291797
																													0.175376	0.0385621		0.0685923	0.0233168		0.0825067	0.0257311		0.24218	0.0471346		0.200627	0.0258707
																													0.184235	0.0416122		0.0632053	0.0230742		0.0845679	0.0229753		0.229409	0.0454722		0.196529	0.0251855
																													0.172565	0.0405011		0.064671	0.0211031		0.0848898	0.0224603		0.243875	0.0488923		0.200867	0.0289077
																													0.179341	0.0397186		0.0616132	0.0217367		0.0877309	0.0242933		0.233259	0.0458943		0.194762	0.0247716
																													0.179853	0.0399203		0.0545489	0.0227165		0.0854276	0.0231492		0.244781	0.0521977		0.197986	0.0281776
																													0.169442	0.0391536		0.0505961	0.0214093		0.0864528	0.0241683		0.234284	0.0467659		0.187448	0.0237756
																													0.170926	0.0412001		0.042651	0.0226458		0.0866021	0.0238096		0.235545	0.0503215		0.195531	0.0259498
																													0.154886	0.0377187		0.0480539	0.0215121		0.0830888	0.0223442		0.242679	0.0512895		0.188784	0.0249776
																													0.157994	0.0358984		0.0480384	0.0208005		0.0855648	0.0230929		0.235722	0.0493393		0.185714	0.0248699
																													0.154895	0.0371034		0.0387542	0.0218436		0.0846173	0.0235371		0.235026	0.0489268		0.179236	0.0244868
																													0.157911	0.0368507		0.0498998	0.0193412		0.0817684	0.0223287		0.242338	0.0533427		0.185151	0.0273409
																													0.141017	0.0352493		0.0457635	0.0189377		0.0811919	0.0227444		0.233615	0.0520526		0.180166	0.0262055
																													0.148196	0.0392813		0.0377264	0.0203963		0.0783429	0.02254		0.230684	0.0531627		0.181694	0.0262386
																													0.140415	0.0358317		0.0449842	0.0206328		0.079427	0.0226151		0.232506	0.0507602		0.174185	0.0256961
																													0.135102	0.0335104		0.0410579	0.020771		0.0773501	0.0220144		0.229901	0.0531734		0.174039	0.0252823
																													0.130298	0.0320546		0.0387108	0.0206064		0.077845	0.0219107		0.230257	0.0527621		0.171607	0.0247865
																													0.119055	0.0304293		0.0369336	0.0207761		0.0769778	0.0207798		0.232531	0.0525513		0.170541	0.0247365
																													0.115497	0.0290922		0.0402988	0.0192279		0.0732088	0.0201599		0.21964	0.0519135		0.164143	0.0243291
																													0.1125	0.0304498		0.0352621	0.0208553		0.075549	0.0213222		0.231615	0.0552285		0.16396	0.0248663
																													0.121692	0.0311951		0.0428433	0.0195789		0.0750062	0.0204543		0.221638	0.0536109		0.16111	0.0247819
																													0.108871	0.0317586		0.0372867	0.0197276		0.0726612	0.0199686		0.216982	0.0515331		0.152478	0.0225119
																													0.100724	0.0261237		0.0336982	0.0214003		0.0744488	0.0204572		0.221752	0.0550372		0.156899	0.0246349
																													0.106061	0.0288513		0.039977	0.0208208		0.0720744	0.0201447		0.216302	0.0533841		0.153467	0.0221359
																													0.0993009	0.025408		0.0346976	0.0206339		0.0692454	0.0185247		0.20665	0.0542773		0.151905	0.0239853
																													0.0923178	0.0254079		0.0349667	0.0207498		0.0691666	0.0192258		0.212003	0.0548604		0.152072	0.0238889
																													0.0817433	0.0235142		0.0312426	0.0208673		0.0678731	0.0182149		0.210442	0.0551175		0.148932	0.0219999
																													0.0924765	0.0236397		0.0324963	0.0204993		0.0693883	0.020147		0.213914	0.0563922		0.146746	0.0235579
																													0.0850977	0.0261202		0.0303315	0.0193995		0.0667317	0.0203821		0.200536	0.0531217		0.144433	0.0211102
																													0.0814267	0.0245983		0.0377833	0.0210293		0.0659319	0.0180847		0.207089	0.0544842		0.14046	0.022139
																													0.0952762	0.0230575		0.0351644	0.0202236		0.06869	0.0191764		0.190679	0.0513787		0.136804	0.019741
																													0.0816367	0.0233176		0.0397935	0.0209392		0.0678789	0.0194432		0.199918	0.0551178		0.140042	0.0212811
																													0.0800366	0.0231563		0.0337496	0.0210966		0.0655025	0.0175928		0.193037	0.0536752		0.131727	0.0194498
																													0.0759969	0.0226989		0.0384451	0.0182959		0.0674402	0.0197334		0.18511	0.050566		0.138408	0.0209863
																													0.065764	0.0222501		0.0323802	0.0182383		0.063748	0.0172634		0.191131	0.0539481		0.132215	0.0205814
																													0.0665688	0.0205094		0.039439	0.0197688		0.0621804	0.0163506		0.192942	0.0540158		0.126625	0.0200214
																													0.0598691	0.0195486		0.0396604	0.0175625		0.0653581	0.0187767		0.178015	0.0508588		0.12731	0.0193581
																													0.0538252	0.0209064		0.0406546	0.0185414		0.0599848	0.0175085		0.183511	0.0529208		0.116814	0.0178186
																													0.0573693	0.0175154		0.0331966	0.0199624		0.0631302	0.0199169		0.177426	0.0510472		0.125162	0.0180223
																													0.0474331	0.0183137		0.0385703	0.0192006		0.0575218	0.0182023		0.167614	0.0492961		0.119412	0.0181368
																													0.0443932	0.0177002		0.0387107	0.0176854		0.0549926	0.0174174		0.170218	0.048123		0.110356	0.0165667
																													0.0360517	0.0184578		0.0346655	0.015779		0.0519484	0.0162709		0.167613	0.0523696		0.113045	0.016313
																													0.0449128	0.0184866		0.0321162	0.0166289		0.0590512	0.0198726		0.167225	0.0511523		0.108969	0.0179017
																													0.0391252	0.0176986		0.0291748	0.013856		0.0534185	0.0154754		0.154483	0.0482051		0.101426	0.0163507
																													0.038253	0.0166731		0.0253682	0.0136435		0.0550223	0.0175128		0.156483	0.0491216		0.102492	0.0168153
																													0.0272983	0.0177516		0.0208483	0.0132948		0.0550149	0.0186605		0.144392	0.0469913		0.0986316	0.0160965
																													0.0352169	0.016287		0.0283622	0.0117644		0.0517972	0.0143405		0.148706	0.0473065		0.0986137	0.0171048
																													0.0358159	0.0128559		0.023996	0.0118799		0.0515492	0.0176396		0.143126	0.0484985		0.0921757	0.016764
																													0.0461863	0.0119061		0.0257963	0.00903458		0.050064	0.0151833		0.139669	0.0438463		0.090982	0.0169513
																													0.0444687	0.0140294		0.0226324	0.00985643		0.0447911	0.0127815		0.144167	0.049672		0.0883755	0.0169167
																													0.0338826	0.0150735		0.0164291	0.0099203		0.046287	0.0142824		0.141914	0.0474754		0.0827428	0.0169877
																													0.0311826	0.0121669		0.0226534	0.00898037		0.042426	0.0128897		0.139177	0.0442694		0.0816275	0.0161002
																													0.0247384	0.0134194		0.0227795	0.00690344		0.0409648	0.0132824		0.13552	0.045704		0.0778912	0.0165015
																													0.0191619	0.013284		0.0151857	0.00632577		0.0438754	0.014385		0.125036	0.0402328		0.0795353	0.0167609
																													0.0175963	0.0122293		0.0166628	0.00625903		0.0432866	0.0114392		0.133264	0.046225		0.0821711	0.0175875
																													0.0118005	0.0141224		0.0150188	0.00673462		0.0417918	0.0124867		0.129109	0.0469282		0.0735962	0.0158496
																													0.0197614	0.0106894		0.0112611	0.007334		0.0418032	0.0138946		0.127936	0.0448987		0.0757376	0.0167767
																													0.0175656	0.0111321		0.0117765	0.00886585		0.0370078	0.0114525		0.116659	0.0391835		0.0721639	0.0154683
																													0.0241941	0.0124796		0.00973489	0.0066393		0.0343136	0.00817156		0.127307	0.043735		0.0702203	0.0166947
																													0.017926	0.0101577		0.0128622	0.00671343		0.0358871	0.00896432		0.12403	0.0416989		0.0689698	0.0151162
																													0.015058	0.0130388		0.013957	0.00668564		0.0303805	0.00886053		0.126864	0.0464987		0.0708474	0.0171302
																													0.0273042	0.0107834		0.00956151	0.00716713		0.0298094	0.00808209		0.119239	0.0421301		0.0660951	0.0159556
																													0.0216705	0.010482		0.0120542	0.00486705		0.0292736	0.00677444		0.11993	0.0444446		0.0632728	0.0138001
																													0.0125067	0.00791347		0.01328	0.00575813		0.0301833	0.00708449		0.12453	0.0437347		0.0646076	0.015334
																													0.0099993	0.00930618		0.0113237	0.00706822		0.0262826	0.00592027		0.111944	0.0412464		0.0578574	0.0149045
																													0.0118462	0.00991418		0.00836377	0.00546946		0.0278414	0.00578151		0.121025	0.0424175		0.0614216	0.0154252
																													0.0117045	0.00902076		0.00810322	0.00641174		0.0285663	0.00563002		0.117491	0.0441837		0.0577662	0.0143175
																													0.0140515	0.00750036		0.0108663	0.00487038		0.0222115	0.00412297		0.111294	0.0427472		0.0527785	0.013662
																													0.0114996	0.00842655		0.00883075	0.00677084		0.0217136	0.00496052		0.104764	0.0393135		0.0499873	0.0124231
																													0.00774946	0.008122		0.00429315	0.00731685		0.0204047	0.00481821		0.0992543	0.0362965		0.0469774	0.0120449
																													0.0117381	0.00912151		0.00707799	0.0056603		0.0195174	0.00482364		0.0987581	0.0382285		0.0433113	0.0114918
																													0.0154386	0.00669745		0.00593636	0.00689613		0.0159616	0.00402639		0.0978477	0.0375036		0.0468749	0.0110244
																													0.0168258	0.00831585		0.0058806	0.0061458		0.014	0.00412879		0.0913972	0.0384853		0.0401364	0.0119981
																													0.0137997	0.00883524		0.00843966	0.0039967		0.0115028	0.0059543		0.0916324	0.0360285		0.0365556	0.0118267
																													0.0141545	0.00792739		0.00406646	0.00702005		0.0136983	0.00374735		0.0812368	0.0303724		0.0386555	0.0115137
																													0.0140685	0.00766893		0.00727297	0.00468401		0.0100705	0.00402904		0.091477	0.0357693		0.0343187	0.0118408
																													0.00890938	0.00518311		-0.00321032	0.00764265		0.0156268	0.00476663		0.0776644	0.0301104		0.0310244	0.0121173
																													0.012008	0.00581439		0.00521971	0.00710478		0.0153784	0.00333997		0.078267	0.0325765		0.0292407	0.0104289
																													0.0129348	0.00794396		0.00667898	0.00482502		0.0119905	0.00368704		0.081434	0.033058		0.0304944	0.009785
																													0.00789124	0.00692682		0.00403434	0.00551817		0.0109773	0.00407579		0.0690696	0.0285418		0.0255567	0.0100538
																													0.0112811	0.00688847		0.00614426	0.00578137		0.0141521	0.00368678		0.0677116	0.0299699		0.0214624	0.00963567
																													0.0125424	0.00573421		0.00421657	0.00548898		0.0124926	0.00321874		0.0614612	0.0237039		0.0263313	0.00932044
																													0.0116754	0.00636881		0.00811541	0.00469646		0.00826887	0.00376671		0.0595132	0.0243457		0.0218982	0.00902393
																													0.00881166	0.00693697		0.00712168	0.0048274		0.00580477	0.0048625		0.0461649	0.0228021		0.0193056	0.0092696
																													0.0132065	0.00784139		0.00613227	0.00605285		0.00623532	0.00469105		0.0533326	0.0282073		0.0198831	0.00878046
																													0.017583	0.007571		0.00245412	0.0057077		0.00506388	0.00487993		0.0485053	0.0251283		0.0198323	0.00880007
																													0.0165649	0.00751945		0.00425359	0.00497156		0.00342896	0.0047295		0.0456588	0.0211327		0.0187572	0.00822783
																													0.010684	0.00667605		-0.000123236	0.00624255		0.00426269	0.00568022		0.0490452	0.0254218		0.0159944	0.00824204
																													0.0103723	0.00624959		0.00264357	0.00571572		0.0046692	0.00510056		0.04161	0.0179107		0.0162386	0.00898129
																													0.0144803	0.00645757		0.00304388	0.00512		0.00683504	0.00431636		0.0473053	0.022545		0.0193355	0.00787843
																													0.0111561	0.00620165		0.0040961	0.00565091		0.00158443	0.00462667		0.0460745	0.0210696		0.0164143	0.0076714
																													0.0117568	0.005472		-0.00148864	0.0056615		-0.00290914	0.00716685		0.042845	0.0219904		0.0137289	0.00890858
																													0.0166837	0.00607876		0.00145197	0.00480582		0.003361	0.00533323		0.0362795	0.019461		0.013572	0.00765332
																													0.0156263	0.00600748		0.000507567	0.00489387		0.00278706	0.0046318		0.0389379	0.018867		0.0149259	0.00729808
																													0.0165159	0.00802621		0.00177178	0.00491871		0.00232741	0.00464328		0.0328092	0.0146309		0.0157692	0.00723762
																													0.0186209	0.0071021		0.00240315	0.0030401		-0.000364892	0.0057342		0.0350929	0.0169183		0.0143923	0.00733949
																													0.018004	0.00603074		0.00235522	0.00451223		0.0014049	0.00455948		0.0366622	0.0152735		0.0138117	0.00763177
																													0.0155925	0.00666788		0.00543255	0.00432506		0.000289836	0.00512423		0.0380753	0.0151902		0.0124738	0.00714567
																													0.0142635	0.00617554		-0.000117056	0.00472183		-0.000284848	0.00674082		0.036186	0.0141248		0.0132198	0.00686184

## Sheet: Figure 7
Fig. 7b and Fig. 7c																										Genotype	Fig. 7e upper AIB::HisCl1 (No His) 2.7 oC/s (20--15 oC)
Ratio of reversal (cooling)	genotype； 2.7 oC/s (20.5--15 oC)																									trace number	1	2	3	4	5	6	7	8	9	10	11	12	13	14	15	16	17	18	19	20	21	22	23
	Sample	AIB::HisCl1 (No His)	AIB::HisCl1 (Add His)		RIB::HisCl1 (No His)	RIB::HisCl1 (Add His)		RIM::HisCl1 (No His)	RIM::HisCl1 (Add His)		Wild-type	RIB::TeTx		Wild-type	RIM::TeTx		RIB::PHminiSOG (No light)	RIB::PHminiSOG (Add light)		RIM::PHminiSOG (No light)	RIM::PHminiSOG (Add light)		AIB::HisCl1; RIM::HisCl1 (No His)	AIB::HisCl1; RIM::HisCl1 (No His)		RIM ΔF/F0	0.0251572	-0.0194993	-0.0199128	0.0132982	0.0369748	0.0153826	0.0279236	0.0393058	0.0020713	0.00691178	0.0412216	0.00593071	-0.0136901	0.0101373	0.0006908	0.0100898	-0.00414157	0.00926647	0.00325698	0.00546437	0.0214244	-0.00586609	-0.00744327
	1	0.6	0.5		0.7	0.4		0.4	0.7		0.5	0.7		0.3	0.8		0.3	0.3		0.6	0.8		0.6	0.4			0.0284914	-0.012873	-0.014387	0.027461	0.0253818	0.0352502	0.0314724	0.00562428	0.00840252	0.0020713	0.0233328	0.0220188	-0.0115381	0.012312	0.00599722	0.00574015	-0.00375935	0.0103381	0.00568203	0.008027	0.00695141	-0.0028605	-0.0038086
	2	0.9	0.4		0.5	0.8		0.7	0.8		0.6	0.6		0.5	0.7		0.8	0.7		0.6	0.9		0.6	0.5			0.0207724	-0.0206259	-0.00809746	0.00562712	0.0369748	0.0153826	0.034563	0.00982826	0.00691178	0.00840252	0.0270589	0.0303792	-0.00761715	0.009252	0.00253487	0.0116404	0.000876787	0.00722727	0.00765567	0.0120488	0	0.0036275	-0.009081
	3	0.5	0.3		0.7	0.6		0.7	0.818		0.4	0.6		0.8	0.9		0.7	0.8		0.5	0.8		0.4	0.2			0.0154853	-0.0231362	-0.0045727	0.0223572	0.0253818	0.0352502	0.0290274	0.00982826	0.0020713	0.00691178	0.0319545	0.0269566	-0.0122047	0.0123249	-0.0111035	0.0106095	-0.00523831	0.00318425	0.00726333	0.00344123	0.00448373	0.00831184	-0.0132518
	4	0.5	0.636		0.6	0.5		0.5	0.727		0.7	0.5		0.7	0.9		0.7	0.545		0.7	0.818		0.8	0.6			0.0207724	-0.0194993	-0.014387	0.0108083	0.0369748	0.0279246	0.031747	0.00562428	0.00840252	0.0020713	0.0412216	0.0364774	-0.0136901	0.0084606	0.00295569	0.011941	-0.000298813	0.00568163	0.00920813	0.00272188	-0.00112714	0.00487362	-0.00835687
	5	0.6	0.3		0.636	0.727		0.6	0.91		0.8	0.363		0.6	0.6		0.545	0.727		0.7	0.818		0.636	0.363			0.0253818	-0.012873	-0.014387	0.018319	0.0253818	0.0153826	0.0279236	0.00982826	0.00840252	0.00840252	0.0233328	0.034362	-0.0115381	0.0123249	0.0006908	0.0167565	-0.00414157	0.00926647	0.00325698	0.00546437	-0.0146005	0.00159856	-0.00744327
	6	0.8	0.363		0.545	0.545		0.5	0.818		0.7	0.636		0.6	0.8		0.545	0.636		0.5	0.636		0.545	0.454			0.0269542	-0.0206259	-0.00809746	0.0108083	0.0369748	0.0352502	0.0314724	0.00562428	0.0020713	0.00840252	0.0412216	0.0248087	-0.00761715	0.0084606	0.00599722	0.00574015	-0.00375935	0.0103381	0.00568203	0.008027	0.00185257	0.0100626	-0.0038086
	7																										0.0154853	-0.00566088	-0.0045727	0.018319	0.0253818	0.0163678	0.0279236	0.00562428	0.00840252	0.00691178	0.0233328	0.0107842	-0.0122047	0.0123249	0.00253487	0.0116404	0.000876787	0.00722727	0.00765567	0.0120488	0.00827336	-0.00383722	-0.009081
	average	0.65	0.432		0.614	0.595		0.567	0.762		0.617	0.567		0.583	0.783		0.6	0.618		0.633	0.795		0.597	0.42			0.0207724	0.000428342	-0.014387	0.0108083	0.0269542	0.0159158	0.0314724	0.00562428	0.00691178	0.0020713	0.0412216	0.0227749	-0.00334963	0.0084606	-0.0111035	0.0106095	-0.00523831	0.00318425	0.00726333	0.00344123	0.00448373	0.00201664	-0.0132518
	s.e.m	0.0671	0.067		0.033	0.06		0.05	0.06		0.06	0.05		0.07	0.05		0.072	0.073		0.0422	0.0353		0.053	0.055			0.0154853	-0.012873	-0.00809746	0.018319	0.0154853	0.00692654	0.034563	0.00562428	0.0020713	0.0181443	0.0233328	0.0415176	0.000253457	0.00898473	0.00295569	0.011941	-0.000298813	0.00568163	0.00920813	0.00272188	-0.00112714	0.00181876	-0.00835687
	p-value (student’s t test or Mann-Whitney rank sum test)	Control	p=0.041		Control	P = 0.797		Control	P = 0.003		Control	P = 0.531		Control	P = 0.040		Control	P = 0.852		Control	P = 0.015		Control	P = 0.043			0.0207724	-0.0206259	-0.0045727	0.0108083	0.0207724	0.0159158	0.0290274	0.00982826	0.00840252	0.0188407	0.0270589	0.0177834	-0.00122615	0.00516177	-0.00513821	0.00336667	-0.000620303	0.0100287	0.0105887	-0.00388246	-0.0146005	0.00495724	-0.0122103
																											0.0253818	-0.0231362	-0.00598444	0.018319	0.0154853	0.0163678	0.031747	0.00982826	0.00840252	0.0020713	0.0319545	0.0289874	0.000253457	0.00692413	0.00599722	0.00574015	-0.00375935	0.0103381	0.00568203	0.008027	0.00185257	0.0131121	-0.0038086
Raitio of turn (cooling)	genotype； 2.7 oC/s (20.5--15 oC)																										0.0269542	-0.0194993	-0.0045727	0.00673948	0.0207724	0.0159158	0.0343126	0.00562428	0.00691178	0.00840252	0.0275677	0.0326832	-0.00122615	0.00516177	0.00253487	0.0116404	0.000876787	0.00722727	0.00765567	0.0120488	0.00827336	0.00193031	-0.009081
	Sample	AIB::HisCl1 (No His)	AIB::HisCl1 (Add His)		RIB::HisCl1 (No His)	RIB::HisCl1 (Add His)		RIM::HisCl1 (No His)	RIM::HisCl1 (Add His)		Wild-type	RIB::TeTx		Wild-type	RIM::TeTx		RIB::PHminiSOG (No light)	RIB::PHminiSOG (Add light)		RIM::PHminiSOG (No light)	RIM::PHminiSOG (Add light)		AIB::HisCl1; RIM::HisCl1 (No His)	AIB::HisCl1; RIM::HisCl1 (No His)			0.0154853	-0.012873	-0.00598444	0.0051971	0.0253818	0.00692654	0.022663	0.00982826	0.0020713	0.00840252	0.0319545	0.0313571	-3.28477e-05	0.0123249	-0.0111035	0.0106095	-0.00523831	0.00318425	0.00726333	0.00344123	-0.00112714	0.00522666	-0.0132518
	1	0.4	0.3		0.5	0.2		0.2	0.3		0.3	0.5		0.3	0.5		0.1	0.2		0.4	0.6		0.3	0.1			0.0207724	-0.0206259	-0.00809746	0.0051971	0.0269542	0.0159158	0.0290274	0.00982826	0.0181443	0.00691178	0.0275677	0.0241103	0.00153559	0.0084606	0.00295569	0.011941	-0.000298813	0.00568163	0.00920813	0.00272188	-0.0146005	0.000855712	-0.00835687
	2	0.7	0.2		0.3	0.6		0.5	0.6		0.4	0.4		0.2	0.5		0.6	0.4		0.3	0.7		0.4	0.3			0.0154853	-0.00566088	-0.0045727	0.0051971	0.0154853	0.00692654	0.031747	0.00562428	0.0188407	0.0020713	0.0319545	0.0180961	-0.00231211	0.0123249	0.00599722	0.00574015	-0.00375935	0.0103381	0.00568203	0.008027	0.00185257	0.0073437	-0.0038086
	3	0.4	0.2		0.4	0.3		0.5	0.545		0.2	0.5		0.5	0.7		0.5	0.5		0.3	0.5		0.2	0.1			0.0207724	0.000428342	-0.00598444	0.0051971	0.0207724	0.0159158	0.0343126	0.00562428	0.0020713	0.0181443	0.0275677	0.0292254	0.00706923	0.0084606	0.00253487	0.0116404	0.000876787	0.00722727	0.00765567	0.0120488	0.00827336	0.011315	-0.009081
	4	0.3	0.273		0.3	0.3		0.3	0.545		0.5	0.3		0.4	0.6		0.4	0.363		0.5	0.454		0.6	0.4			0.0154853	0.000428342	-0.000962092	-0.00310668	0.0154853	0.00692654	0.017182	0.00562428	0.00840252	0.0188407	0.0120583	0.0347725	-0.00148079	0.00898473	-0.0111035	0.0106095	-0.00523831	0.00318425	0.00726333	0.00344123	0.00448373	0.00954624	-0.0132518
	5	0.3	0.1		0.545	0.545		0.3	0.812		0.5	0.181		0.4	0.3		0.363	0.545		0.5	0.636		0.545	0.181			0.0207724	-0.00207219	0.00356958	-0.0127837	0.0207724	0.0159158	0.022663	0.00562428	0.00840252	0.0020713	0.0146951	0.0141107	0.00302628	0.00516177	0.00599722	0.00574015	-0.00375935	0.0103381	0.00568203	0.008027	-0.00112714	0.00714738	-0.0038086
	6	0.5	0.182		0.363	0.273		0.3	0.636		0.3	0.545		0.3	0.5		0.273	0.454		0.3	0.363		0.363	0.273			0.0232592	-5.55126e-05	-0.00506126	0.0157023	0.0154853	0.00692654	0.022663	0.00982826	0.00691178	0.0181443	0.00724097	0.00405534	-0.00221258	0.00692413	0.00253487	0.0116404	0.000876787	0.00722727	0.00765567	0.0120488	-0.0146005	-0.00316215	-0.009081
	7																										0.02145	0.000356	0.001245	0.0157868	0.001234	0.032145	0.0123	0.054123	0.0020713	0	0	0	0	0	-0.0111035	0.0106095	-0.00523831	0.00318425	0.00726333	0.00344123	0	0	-0.0132518
	average	0.433	0.256		0.401	0.37		0.35	0.573		0.367	0.404		0.35	0.517		0.373	0.41		0.383	0.54		0.401	0.226			-0.0045686	-0.0077537	0.0098607	0	0.0308694	0.0060516	0.021179	0.118537	0	-0.0184568	-0.0066657	-0.00857056	0.00243883	0.00629813	0.00295569	0.011941	-0.000298813	0.00568163	0.00920813	0.00272188	0.0259277	-0.0151009	-0.00835687
	s.e.m	0.062	0.0432		0.042	0.066		0.05	0.07		0.05	0.057		0.043	0.0543		0.0714	0.05		0.04	0.051		0.0612	0.0489			-0.0068254	-0.0070166	0.0488326	-0.0111538	0.0311484	-0.0112358	0.0691666	0.148616	-0.013104	0.0467096	0.0671578	0.0186468	0.0211285	0.0184919	-0.00513821	0.00336667	-0.000620303	0.0100287	0.0105887	-0.00388246	0.0309042	-0.00497007	-0.0122103
	p-value (student’s t test or Mann-Whitney rank sum test)	Control	p=0.04		Control	P = 0.694		Control	P = 0.024		Control	P = 0.630		Control	P = 0.037		Control	P = 0.675		Control	P = 0.035		Control	P = 0.049			-0.0154393	-0.0099802	0.0654772	-0.0118084	0.082001	-0.00552394	0.059554	0.274445	0.0106266	0.0879454	0.102758	0.0445218	0.0446663	0.0234247	-0.0009167	0.0205129	0.00447464	0.0208407	0.00113125	-0.00735233	0.0304454	0.0136345	0.00277046
																											0.113705	0.0136272	0.0906764	0.00227134	0.122366	0.0106966	0.127793	0.291183	0.0231562	0.0986104	0.16258	0.0655595	0.0649842	0.048654	0.0158692	0.0300737	0.0126839	0.0147961	-0.000708067	-0.00343467	0.0320319	0.00418804	0.00634138
Ratio of reversal (baseline)	genotype； 2.7 oC/s (20.5--15 oC)																										0.216576	0.036654	0.107483	0.023786	0.149616	0.047374	0.132091	0.273417	0.0462816	0.0953128	0.183622	0.103603	0.0735812	0.054038	0.0216256	0.0303911	0.0196517	0.0231505	0.014648	0.0008778	0.0382137	0.0285142	-0.0108577
	Sample	AIB::HisCl1 (No His)	AIB::HisCl1 (Add His)		RIB::HisCl1 (No His)	RIB::HisCl1 (Add His)		RIM::HisCl1 (No His)	RIM::HisCl1 (Add His)		Wild-type	RIB::TeTx		Wild-type	RIM::TeTx		RIB::PHminiSOG (No light)	RIB::PHminiSOG (Add light)		RIM::PHminiSOG (No light)	RIM::PHminiSOG (Add light)		AIB::HisCl1; RIM::HisCl1 (No His)	AIB::HisCl1; RIM::HisCl1 (No His)			0.32284	0.0586622	0.152957	0.0642466	0.178312	0.0908702	0.153967	0.278824	0.0632384	0.0858654	0.173902	0.130862	0.0789792	0.059999	0.0275704	0.0315779	0.0374905	0.0337069	0.0113429	0.00525307	0.0345342	0.0285163	0.021739
	1	0.1	0.1		0	0.1		0.1	0.2		0.1	0.2		0	0.2		0.1	0.182		0.1	0.2		0.1	0.2			0.43962	0.104867	0.182479	0.102704	0.172603	0.142422	0.152125	0.227602	0.0371406	0.0855762	0.177744	0.144191	0.0971869	0.0534967	0.041036	0.0353295	0.0381919	0.0280736	0.0204899	-0.000693227	0.0218466	0.0378197	0.0286356
	2	0.1	0.1		0.1	0.2		0	0.3		0.1	0.1		0.1	0.2		0.2	0.1		0	0.2		0	0.1			0.486307	0.125606	0.225414	0.108461	0.220518	0.139911	0.219338	0.172417	0.0635214	0.0728946	0.169775	0.149351	0.09135	0.0518483	0.0580102	0.0424591	0.0490097	0.0270656	0.0274765	0.0016289	0.0246614	0.00188493	0.0223599
	3	0.2	0		0.2	0.2		0.2	0.2		0.2	0.1		0.2	0.1		0.1	0.2		0.2	0.3		0	0.1			0.484977	0.162652	0.263494	0.112749	0.198086	0.155117	0.221038	0.153412	0.0656718	0.0759728	0.171026	0.1524	0.0883346	0.0422373	0.0519552	0.0533621	0.0417782	0.0365463	0.0225564	0.0093374	0.036328	-0.00966864	0.0379797
	4	0.091	0.1		0.1	0.1		0.1	0.2		0.1	0.3		0.2	0.182		0.2	0.1		0.182	0.1		0.2	0.091			0.46534	0.187091	0.286224	0.140574	0.17801	0.143635	0.201402	0.134471	0.0525246	0.0918388	0.157658	0.161148	0.0909038	0.0403293	0.051071	0.0540215	0.0422045	0.0456009	0.0296809	0.00338419	0.0197746	-0.0102283	0.0123457
	5	0.1	0.091		0.1	0.1		0.1	0.1		0.091	0.1		0.1	0.182		0.3	0.091		0.1	0.182		0.091	0.182			0.442291	0.220364	0.300432	0.12941	0.195326	0.141848	0.211084	0.136751	0.087897	0.0884592	0.161572	0.147214	0.0836254	0.0347537	0.0503014	0.0506585	0.0402075	0.039763	0.0294679	0.0224961	0.0281261	-0.00652282	0.0343111
	6				0.2	0.091		0.182	0.2						0.3		0.091			0.091	0.2		0.1				0.407621	0.221772	0.327354	0.163411	0.20794	0.144492	0.20847	0.146092	0.0553592	0.0898536	0.154971	0.0792937	0.0718263	0.0302331	0.0535686	0.0587041	0.0357997	0.0357116	0.0346187	0.023098	-0.000560797	-0.00915456	0.0139519
	7																										0.39062	0.228702	0.347886	0.153821	0.197541	0.144686	0.186514	0.15503	0.0972854	0.0938664	0.142065	0.126503	0.0712534	0.0290682	0.0423755	0.0462145	0.0303847	0.0428026	0.0260713	0.0243305	0.0100624	-0.00645416	0.0130016
	average	0.1182	0.0782		0.117	0.132		0.11	0.2		0.1182	0.16		0.12	0.194		0.165167	0.1346		0.112167	0.197		0.0818333	0.135			0.401279	0.247308	0.346138	0.176158	0.195981	0.159383	0.200834	0.138281	0.0644214	0.106472	0.147623	0.134204	0.0664365	0.0277243	0.0438905	0.0489467	0.0354301	0.0466097	0.0390401	0.0146187	0.0210078	-0.0028605	0.0182704
	s.e.m	0.02	0.02		0.031	0.022		0.03	0.026		0.021	0.04		0.04	0.026		0.034	0.023		0.03	0.022		0.031	0.0233			0.388433	0.224168	0.373934	0.197109	0.172095	0.18001	0.228046	0.157846	0.0986966	0.0777588	0.132714	0.116266	0.0804785	0.0325618	0.0494708	0.0468753	0.0410256	0.0440579	0.0352096	0.0200073	0.0250945	-0.00296233	0.0032541
	p-value (student’s t test or Mann-Whitney rank sum test)	Control	P = 0.197		Control	P = 0.937		Control	P = 0.041		Control	P = 0.421		Control	P = 0.130		Control	P = 0.495		Control	P = 0.035		Control	P = 0.218			0.373061	0.223739	0.368196	0.185888	0.179291	0.16929	0.198025	0.145415	0.108215	0.086212	0.141872	0.109247	0.0672366	0.0264162	0.0342	0.0475034	0.0323973	0.0375387	0.0437823	0.0210447	0.02957	-0.00044612	0.0069594
																											0.375726	0.247233	0.364502	0.210828	0.170492	0.179228	0.201968	0.14088	0.114769	0.0995318	0.132106	0.0914176	0.0402837	0.0284091	0.0338071	0.0565067	0.0292575	0.0359887	0.0354179	0.0137717	0.0359346	-0.000524275	0.00736427
Ratio of turn (baseline)	genotype； 2.7 oC/s (20.5--15 oC)																										0.38339	0.249473	0.37883	0.20792	0.188361	0.18111	0.215196	0.170917	0.120434	0.116347	0.150776	0.0719606	0.0734971	0.0357377	0.0374714	0.0512657	0.0329783	0.0436366	0.0425173	0.014686	0.0264601	0.0059887	0.0108164
	Sample	AIB::HisCl1 (No His)	AIB::HisCl1 (Add His)		RIB::HisCl1 (No His)	RIB::HisCl1 (Add His)		RIM::HisCl1 (No His)	RIM::HisCl1 (Add His)		Wild-type	RIB::TeTx		Wild-type	RIM::TeTx		RIB::PHminiSOG (No light)	RIB::PHminiSOG (Add light)		RIM::PHminiSOG (No light)	RIM::PHminiSOG (Add light)		AIB::HisCl1; RIM::HisCl1 (No His)	AIB::HisCl1; RIM::HisCl1 (No His)			0.396942	0.27613	0.363078	0.217706	0.21164	0.177416	0.218144	0.172849	0.109508	0.107886	0.138605	0.0960097	0.0485814	0.0268815	0.0424131	0.0402712	0.032902	0.0381404	0.0416033	0.0223564	0.0246614	-0.0102283	-0.00373063
	1	0.1	0		0	0		0.1	0.2		0.1	0.1		0	0.1		0	0.091		0	0.1		0.1	0.2			0.428898	0.293449	0.378938	0.184997	0.231116	0.164703	0.234652	0.173675	0.105966	0.119675	0.130058	0.0706507	0.0489623	0.0250688	0.0328535	0.0526677	0.0296264	0.0367295	0.0406117	0.0195399	0.036328	-0.00652282	0.0022064
	2	0	0.1		0.1	0.1		0	0.2		0.1	0		0	0.2		0.1	0.1		0	0.1		0	0.1			0.450234	0.32409	0.37689	0.212954	0.211784	0.165077	0.232952	0.162191	0.122868	0.115885	0.124976	0.105368	0.0499734	0.0289131	0.0321781	0.0505801	0.0351073	0.0365209	0.0322084	0.0336746	0.0197746	-0.00915456	0.0103905
	3	0.1	0		0.2	0.2		0.2	0.1		0.1	0		0.2	0		0.1	0.1		0.1	0.2		0	0			0.436282	0.301535	0.39275	0.24965	0.241554	0.1545	0.216556	0.14986	0.116015	0.112285	0.125954	0.0884527	0.0465269	0.0233253	0.0302949	0.0407684	0.0297682	0.0334966	0.0367951	0.0468325	0.0281261	-0.00645416	0.0069218
	4	0.091	0		0	0		0.1	0		0	0.2		0.1	0		0.1	0		0.091	0		0.2	0			0.472814	0.332491	0.368704	0.230442	0.225462	0.162762	0.214614	0.151821	0.11708	0.100009	0.121889	0.0656592	0.0442318	0.0232735	0.0339347	0.0474797	0.0231029	0.0370359	0.0384239	0.0317739	-0.000560797	-0.0102283	0.0109094
	5	0	0.091		0.1	0		0	0		0.091	0.1		0	0.091		0.2	0		0.1	0.091		0	0.091			0.492097	0.321412	0.37775	0.261526	0.251146	0.163197	0.203568	0.14711	0.133184	0.121547	0.11432	0.0872077	0.04703	0.00719227	0.0418487	0.0341481	0.0258395	0.0390777	0.037446	0.0230373	0.0246614	-0.00652282	0.00417419
	6				0.1	0.091			0.1						0.3					0.091	0.2		0.1				0.496868	0.351289	0.377012	0.25799	0.236578	0.170698	0.258542	0.157272	0.125816	0.109215	0.119489	0.0663736	0.0584565	0.0173673	0.0388929	0.0351688	0.0327191	0.0349735	0.0330501	0.0243799	0.0246614	-0.00915456	0.008633
	7																				0.1						0.49033	0.363067	0.378848	0.265482	0.234918	0.207658	0.2527	0.151962	0.137135	0.116502	0.118277	0.00583577	0.0513131	0.0218715	0.0270161	0.0435753	0.0302583	0.0321243	0.0307155	0.0327321	0.0246614	-0.00645416	0.00553114
	average	0.0582	0.0382		0.0833	0.07		0.08	0.1		0.0782	0.08		0.06	0.12		0.1	0.0582		0.0636667	0.113		0.067	0.0782			0.507511	0.337496	0.357544	0.287438	0.224428	0.175123	0.22718	0.15529	0.121841	0.116126	0.112518	0.0369755	0.0585505	0.00997413	0.0267419	0.0228851	0.0242049	0.0329512	0.0318102	0.0367539	0.036328	-0.0028605	0.00601977
	s.e.m	0.024	0.023		0.031	0.033		0.04	0.04		0.02	0.04		0.04	0.031		0.032	0.024		0.02	0.03		0.033	0.024			0.512123	0.384506	0.348594	0.287008	0.253922	0.174991	0.238714	0.171051	0.126378	0.101699	0.0929687	0.0365296	0.0572585	0.0112857	0.0340996	0.0452541	0.0235571	0.0331602	0.0351543	0.0336633	0.0197746	-0.0102283	0.00276992
	p-value (student’s t test or Mann-Whitney rank sum test)	Control	P = 0.548		Control	P = 0.696		Control	P = 0.713		Control	P = 1.000		Control	P = 0.411		Control	P = 0.322		Control	P = 0.175		Control	P = 0.847			0.538087	0.405358	0.34109	0.287004	0.260652	0.190946	0.22177	0.152185	0.148407	0.127442	0.088767	0.0626987	0.0608954	0.00601867	0.0206179	0.0415787	0.0267101	0.0391249	0.034288	0.0325465	0.0281261	-0.0102283	0.0107141
																											0.553952	0.381165	0.337428	0.294064	0.276852	0.17962	0.233772	0.183791	0.157811	0.138878	0.0875965	0.0637562	0.0556018	0.0126065	0.0234429	0.0448288	0.0305225	0.0381971	0.0305554	0.0267678	-0.000560797	-0.00652282	0.00278325
Fig. 7b Reversal index	genotype； 2.7 oC/s (20.5--15 oC)																										0.541946	0.393978	0.346962	0.293808	0.295688	0.194283	0.251894	0.147056	0.128914	0.108064	0.0837878	0.0584495	0.0660408	0.0135217	0.0197051	0.033638	0.0317407	0.0339179	0.0319309	0.0243297	0.0100624	-0.00915456	0.0106087
	Sample	AIB::HisCl1 (No His)	AIB::HisCl1 (Add His)		RIB::HisCl1 (No His)	RIB::HisCl1 (Add His)		RIM::HisCl1 (No His)	RIM::HisCl1 (Add His)		Wild-type	RIB::TeTx		Wild-type	RIM::TeTx		RIB::PHminiSOG (No light)	RIB::PHminiSOG (Add light)		RIM::PHminiSOG (No light)	RIM::PHminiSOG (Add light)		AIB::HisCl1; RIM::HisCl1 (No His)	AIB::HisCl1; RIM::HisCl1 (No His)			0.551082	0.419531	0.346236	0.336456	0.278988	0.185986	0.247582	0.16754	0.141691	0.124639	0.0698713	0.045938	0.0586918	0.00585883	0.0122663	0.0382058	0.0364721	0.0275042	0.0297355	0.0286829	0.0210078	-0.00645416	0.011364
	1	0.4818	0.4218		0.583	0.268		0.286333	0.5		0.3818	0.54		0.18	0.606		0.135	0.1654		0.487833	0.602571		0.518167	0.318167			0.546333	0.428532	0.359126	0.3216	0.310832	0.206978	0.239222	0.174769	0.165973	0.125956	0.0865767	0.0471403	0.0629748	0.0107948	0.0145264	0.0478102	0.0261189	0.035131	0.0314685	0.0332634	0.0250945	-0.0028605	-0.00171295
	2	0.7818	0.3218		0.383	0.668		0.586333	0.6		0.4818	0.44		0.38	0.506		0.635	0.5654		0.487833	0.702571		0.518167	0.418167			0.55489	0.394014	0.358368	0.30741	0.314826	0.197614	0.249386	0.157068	0.16758	0.121884	0.073791	0.052482	0.067422	0.000717347	0.0131018	0.0506091	0.0253989	0.0301747	0.0315413	0.0299264	0.02957	-0.00296233	0.00512329
	3	0.3818	0.2218		0.583	0.468		0.586333	0.618		0.2818	0.44		0.68	0.706		0.535	0.6654		0.387833	0.602571		0.318167	0.118167			0.581482	0.430552	0.366146	0.33549	0.306288	0.203276	0.236954	0.179517	0.171764	0.122944	0.0812489	0.0523654	0.0703008	0.0127694	0.0205573	0.0178656	0.0256647	0.0345407	0.0338397	0.0258517	0.0359346	-0.00044612	0.00185203
	4	0.3818	0.5578		0.483	0.368		0.386333	0.527		0.5818	0.34		0.58	0.706		0.535	0.4104		0.587833	0.620571		0.718167	0.518167			0.59498	0.450151	0.356026	0.357764	0.326446	0.205896	0.240002	0.165743	0.176713	0.130319	0.0778812	0.0161826	0.0600445	0.00298453	0.00794753	0.0480743	0.0302955	0.029787	0.0353205	0.0293207	0.0264601	-0.000524275	-0.00848927
	5	0.4818	0.2218		0.519	0.595		0.486333	0.71		0.6818	0.203		0.48	0.406		0.38	0.5924		0.587833	0.620571		0.554167	0.281167			0.595596	0.43946	0.359226	0.328442	0.275048	0.205602	0.231376	0.169932	0.167734	0.0989518	0.0696593	0.0390763	0.0626132	0.00585883	0.0157553	0.049328	0.0311345	0.0209731	0.029573	0.0234774	0.0255067	0.0059887	-0.00481901
	6	0.6818	0.2848		0.428	0.413		0.386333	0.618		0.5818	0.476		0.48	0.606		0.38	0.5014		0.387833	0.438571		0.463167	0.372167			0.614827	0.454529	0.35991	0.374624	0.269232	0.211884	0.233896	0.1604	0.17794	0.122682	0.0702031	0.0492109	0.0638352	0.0107948	0.0113583	0.0267953	0.0290247	0.0378083	0.0271381	0.0232977	0.0268148	0.00549745	0.00448813
	7																										0.62428	0.471734	0.364112	0.363502	0.268102	0.220018	0.261984	0.175611	0.177224	0.134965	0.0578957	0.0224418	0.0622852	0.00585883	0.00136066	0.0345055	0.0288849	0.037142	0.035213	0.0224493	0.0271294	0.00792551	-0.000991167
	average	0.532	0.338		0.497	0.46		0.453	0.5955		0.5	0.41		0.463333	0.589333		0.433	0.483		0.487833	0.597905		0.515	0.338			0.626629	0.476005	0.361928	0.375312	0.277124	0.207208	0.262794	0.185114	0.179304	0.133993	0.0522393	0.0253927	0.0581145	0.00585883	0.0110351	0.0473151	0.0271913	0.0247911	0.030787	0.0159462	0.0314468	0.00782763	0.00665119
	s.e.m	0.067	0.0534		0.033	0.06		0.05	0.031		0.06	0.05		0.07	0.05		0.072	0.073		0.037	0.035		0.053	0.055			0.647175	0.438061	0.373436	0.364862	0.298416	0.213692	0.26441	0.177022	0.190753	0.138345	0.0512186	0.013542	0.0733471	0.0107948	0.00541815	0.0342355	0.0326616	0.0299101	0.0323657	0.0203771	0.0281658	0.0109911	-0.000884273
	p-value (student’s t test or Mann-Whitney rank sum test)	Control	P = 0.048		Control	P = 0.640		Control	P = 0.034		Control	P = 0.261		Control	P = 0.169		Control	P = 0.635		Control	P = 0.026		Control	P = 0.043			0.636695	0.506865	0.368748	0.355544	0.283794	0.21145	0.24508	0.177193	0.173033	0.152763	0.0474581	0.0283648	0.0681134	0.000717347	0.00305189	0.0477196	0.0335183	0.0318359	0.0249267	0.0196871	0.0381614	-0.00915456	-0.00616886
																											0.64157	0.469217	0.369674	0.354394	0.298424	0.216986	0.261962	0.207674	0.197075	0.132571	0.048627	0.0304238	0.0697052	0.0127694	0.0019589	0.0418899	0.027897	0.0319036	0.0299609	0.0191803	0.0210259	-0.00645416	-0.00246943
Fig. 7c Turn index	genotype； 2.7 oC/s (20.5--15 oC)																										0.64087	0.481185	0.369684	0.347494	0.326248	0.223332	0.246362	0.198168	0.192832	0.138267	0.0358412	0.0131824	0.0612517	0.00298453	0.00900907	0.0472753	0.0264415	0.0353543	0.0251889	0.0244413	0.036328	-0.0028605	0.00351009
	Sample	AIB::HisCl1 (No His)	AIB::HisCl1 (Add His)		RIB::HisCl1 (No His)	RIB::HisCl1 (Add His)		RIM::HisCl1 (No His)	RIM::HisCl1 (Add His)		Wild-type	RIB::TeTx		Wild-type	RIM::TeTx		RIB::PHminiSOG (No light)	RIB::PHminiSOG (Add light)		RIM::PHminiSOG (No light)	RIM::PHminiSOG (Add light)		AIB::HisCl1; RIM::HisCl1 (No His)	AIB::HisCl1; RIM::HisCl1 (No His)			0.668464	0.489109	0.382058	0.364802	0.284218	0.237788	0.248916	0.185703	0.20101	0.138502	0.0479461	0.0242882	0.0710603	0.0099646	0.00187317	0.0502582	0.0253175	0.0236552	0.0303097	0.0224696	0.0197746	-0.00296233	0.0009612
	1	0.3418	0.2618		0.4167	0.13		0.12	0.2		0.2218	0.42		0.24	0.38		0	0.1418		0.336333	0.487		0.233	0.0218			0.685538	0.510435	0.368742	0.385416	0.316996	0.221414	0.243926	0.193131	0.212356	0.138936	0.046747	0.00161402	0.069156	0.0044735	0.00963567	0.0469181	0.0295357	0.0291391	0.0272103	0.0183715	0.0281261	-0.00044612	0.00195024
	2	0.6418	0.1618		0.2167	0.53		0.42	0.5		0.3218	0.32		0.14	0.38		0.5	0.3418		0.236333	0.587		0.333	0.2218			0.670219	0.508524	0.371064	0.402382	0.293094	0.24252	0.25886	0.188422	0.211912	0.142903	0.0435243	0.0287311	0.074046	0.0107948	0.00661439	0.0338699	0.0284646	0.0330749	0.0224181	0.0233377	-0.000560797	-0.000524275	0.00252649
	3	0.3418	0.1618		0.3167	0.23		0.42	0.445		0.1218	0.42		0.44	0.58		0.4	0.4418		0.236333	0.387		0.133	0.0218			0.676567	0.515172	0.37353	0.393094	0.321718	0.233038	0.25488	0.190423	0.212352	0.153476	0.0431739	0.0067152	0.0733635	0.000717347	0.00851007	0.0481403	0.032293	0.0265325	0.0285283	0.0235803	0.0100624	0.0059887	-0.00287103
	4	0.2418	0.2348		0.2167	0.23		0.22	0.445		0.4218	0.22		0.34	0.48		0.3	0.3048		0.436333	0.341		0.533	0.3218			0.69769	0.534048	0.369532	0.406684	0.329052	0.254896	0.267206	0.183289	0.20767	0.153176	0.0516532	0.0224203	0.0753697	0.0127694	-0.000181561	0.0495833	0.0214073	0.0248897	0.0332479	0.0180436	0.0210078	0.00549745	0.0078456
	5	0.2418	0.0618		0.4617	0.475		0.22	0.712		0.4218	0.101		0.34	0.18		0.263	0.4868		0.436333	0.523		0.478	0.1028			0.702828	0.492492	0.36944	0.39544	0.33669	0.252788	0.264832	0.19345	0.208736	0.157867	0.0559842	0.0100654	0.0817262	0.00298453	0.00056369	0.0518236	0.0248688	0.0277857	0.0308832	0.0169151	0.0250945	0.00792551	0.0075398
	6	0.4418	0.1438		0.2797	0.203		0.22	0.536		0.2218	0.465		0.24	0.38		0.173	0.3958		0.236333	0.25		0.296	0.1948			0.70397	0.516199	0.37465	0.404242	0.316568	0.255338	0.260502	0.186748	0.22491	0.16306	0.0516377	0.0191134	0.0725668	0.0099646	0.0157775	0.0394514	0.0241311	0.0259197	0.0283304	0.0215543	0.02957	0.00782763	0.00483713
	7																										0.707263	0.51324	0.369282	0.401474	0.322542	0.268176	0.257124	0.183685	0.183652	0.165394	0.0553035	-0.0036602	0.0696023	0.0044735	0.00539087	0.0433609	0.0289542	0.0275881	0.0323993	0.0257095	0.0359346	0.0109911	-0.0047176
	average	0.375	0.171		0.32	0.304		0.27	0.453		0.29	0.324		0.29	0.4		0.273	0.352		0.32	0.43		0.334	0.15			0.702442	0.521719	0.357712	0.39014	0.307156	0.261892	0.266506	0.18044	0.217238	0.151891	0.0618275	-0.00287112	0.0717803	0.000717347	0.000731927	0.0416738	0.0282376	0.0316273	0.0218532	0.0238947	0.0264601	-0.00044612	0.00338233
	s.e.m	0.062	0.03		0.042	0.066		0.05	0.07		0.05	0.057		0.043	0.054		0.07	0.05		0.04	0.051		0.0612	0.05			0.712438	0.537584	0.368734	0.40509	0.347768	0.26854	0.266834	0.16691	0.224514	0.178096	0.0539607	-0.000989453	0.0805054	0.0127694	0.00472379	0.0449893	0.0250484	0.0313116	0.03014	0.0198859	0.0255067	-0.000524275	-0.00451725
	p-value (student’s t test or Mann-Whitney rank sum test)	Control	P = 0.013		Control	P = 0.819		Control	P = 0.037		Control	P = 0.646		Control	P = 0.154		Control	P = 0.383		Control	P = 0.123		Control	P = 0.038			0.70385	0.483283	0.36165	0.393838	0.325844	0.267996	0.255304	0.177508	0.218406	0.172329	0.050973	-0.0177058	0.0699023	0.00298453	0.0119705	0.0416914	0.0324941	0.0223881	0.0366789	0.0237815	0.0268148	0.0059887	-0.00097942
																											0.726704	0.539737	0.357192	0.380116	0.342182	0.267956	0.27768	0.188847	0.203176	0.171742	0.0378343	-0.00982154	0.0751883	0.0099646	0.00558789	0.0389536	0.0200563	0.0218673	0.0265955	0.0134714	0.0271294	0.00549745	-0.00226083
																											0.724811	0.497739	0.36015	0.397616	0.34417	0.278378	0.267684	0.187778	0.199433	0.183712	0.040299	-0.0201385	0.0715672	0.0044735	0.0040077	0.0400274	0.0227136	0.0298399	0.0329088	0.0229367	0.0314468	0.00792551	-0.000140511
																											0.730974	0.542927	0.356378	0.39746	0.32241	0.274216	0.273894	0.193366	0.182528	0.177883	0.0471783	-0.0231409	0.0685635	0.00298453	0.00380721	0.0411093	0.0225649	0.0216483	0.0276552	0.0189091	0.0281658	0.00782763	0.00483713
																											0.721325	0.517356	0.355436	0.376448	0.367432	0.275394	0.255546	0.195103	0.188541	0.179689	0.0328871	-0.0211728	0.0678265	0.0099646	0.009363	0.0331987	0.0240159	0.029661	0.0301567	0.0147009	0.0381614	0.0109911	-0.0047176
																											0.734152	0.520338	0.351056	0.408252	0.336718	0.281432	0.255434	0.18192	0.178947	0.191468	0.0395457	-0.0186095	0.0658102	0.0044735	0.00287401	0.0343215	0.0216627	0.0321985	0.0299387	0.0194149	0.0210259	-0.00296233	0.00338233
																											0.731912	0.540033	0.355302	0.378484	0.36955	0.282586	0.251338	0.184961	0.195661	0.178792	0.043676	-0.0204421	0.0664303	0.0107948	0.0056008	0.0522369	0.0253041	0.0223047	0.028878	0.0155499	0.036328	-0.00044612	-0.00451725
																											0.746183	0.522454	0.357026	0.38104	0.313352	0.289046	0.239492	0.184297	0.167979	0.181321	0.0270114	-0.0244555	0.0569425	0.000717347	0.000168067	0.0425944	0.0204959	0.0257765	0.0303953	0.0085086	0.0197746	-0.000524275	-0.00097942
																											0.745531	0.561584	0.358224	0.378814	0.318212	0.287834	0.252368	0.173282	0.182064	0.18423	0.0381478	-0.0274369	0.0614	0.0127694	0.000974727	0.0466266	0.025125	0.0265613	0.0247053	0.00917067	0.0281261	0.0059887	0.00483713
																											0.728846	0.54367	0.3532	0.373204	0.319582	0.290112	0.249994	0.176948	0.182422	0.182144	0.0312698	-0.0156632	0.0513312	0.00298453	-0.00160443	0.0282012	0.0226149	0.0251209	0.028477	0.0127708	-0.000560797	0.00549745	-0.0047176
																											0.764789	0.560128	0.340264	0.38819	0.358448	0.293422	0.234264	0.178781	0.16937	0.168199	0.0266167	-0.0201385	0.0551478	0.0099646	0.00258805	0.0448413	0.0244239	0.0182813	0.0264133	0.0085086	0.0100624	0.00792551	0.00483713
																											0.747314	0.571579	0.335912	0.379996	0.316718	0.299106	0.253602	0.169963	0.173604	0.163911	0.023348	-0.0242592	0.0531655	0.0044735	-0.00727447	0.0424701	0.0135875	0.0199983	0.0248975	0.00917067	0.0210078	0.00782763	0.00483713
																											0.73754	0.564717	0.327666	0.383536	0.316584	0.28939	0.252748	0.176328	0.168965	0.176825	0.0324836	-0.0201385	0.0484398	0.000717347	-0.00750367	0.0261623	0.0153329	0.0273234	0.0287443	0.0127708	0.0250945	0.0109911	0.00483713
																											0.713507	0.564351	0.322234	0.373932	0.338988	0.294712	0.251476	0.17787	0.156215	0.189893	0.0454117	-0.0242592	0.0532778	0.0127694	-0.00234086	0.0438545	0.0129956	0.0240418	0.0193995	0.00604315	0.02957	0.0059887	-0.0047176
																											0.711334	0.566735	0.324164	0.37232	0.354614	0.30432	0.249278	0.184262	0.160036	0.173161	0.0378257	-0.0244646	0.0437508	0.00298453	-9.7172e-05	0.0477069	0.0130445	0.0188535	0.0190284	0.00649992	0.0359346	0.00549745	0.00338233
																											0.705345	0.561556	0.314222	0.375786	0.313976	0.297358	0.26523	0.196279	0.149987	0.177071	0.0432717	-0.0231409	0.0358703	0.0099646	-0.00249209	0.0415609	0.00475481	0.0199019	0.0174361	0.00387121	0.0264601	0.00792551	-0.00451725
																											0.694002	0.578521	0.300706	0.395016	0.307572	0.318398	0.271604	0.184315	0.146898	0.171202	0.0359066	-0.0211728	0.0323795	0.0044735	-0.00914487	0.0404788	0.00702767	0.0144099	0.0130615	0.00673007	0.0255067	0.00782763	-0.00097942
																											0.699824	0.569977	0.298126	0.382064	0.329962	0.316672	0.260326	0.218603	0.170525	0.178893	0.0308492	-0.0186095	0.0239911	0.0127694	0.0021222	0.041712	0.0133217	0.00959707	0.0119958	7.14687e-05	0.0268148	0.0109911	-0.00226083
																											0.691524	0.539492	0.293232	0.372108	0.334348	0.309212	0.267174	0.202073	0.153666	0.176974	0.0382617	-0.0201385	0.0240875	0.00298453	-0.00602083	0.032872	0.00382385	0.0178144	0.0116348	0.00428535	0.0271294	0.0059887	-0.000140511
																											0.664902	0.55302	0.284784	0.36037	0.318694	0.300056	0.247782	0.185409	0.136413	0.161928	0.0416524	-0.0201385	0.024132	0.0099646	0.000214982	0.0428947	0.0121161	0.0194069	0.0165989	0.0085086	0.0314468	0.00549745	0.0073188
																											0.677838	0.556265	0.284136	0.345348	0.309092	0.303308	0.234378	0.177063	0.147672	0.142072	0.0434235	-0.0242592	0.017812	0.0044735	0.00199195	0.0411245	0.000344921	0.0095428	0.00457451	0.0085086	0.0281658	0.00792551	0.00342837
																											0.67198	0.562214	0.268974	0.338746	0.288162	0.288938	0.240344	0.188075	0.136372	0.144502	0.0392574	-0.0201385	0.0242989	0.0044735	0.00232779	0.0394646	0.00914507	0.0130145	0.00582353	0.0085086	0.0381614	0.00782763	0.00338233
																											0.642645	0.575089	0.269942	0.33633	0.285684	0.306918	0.234776	0.180486	0.131588	0.15334	0.0267638	-0.0201385	0.0196306	0.00298453	-0.00336288	0.0378157	-0.00350615	0.00683713	0.00878033	0.0085086	0.0210259	0.0109911	-0.00451725
																											0.643768	0.560734	0.261074	0.326508	0.270964	0.299842	0.23348	0.185986	0.131479	0.139413	0.0327374	-0.0242592	0.0158272	0.00298453	-0.00634735	0.0398937	0.00572381	0.00391845	0.00947627	0.00917067	0.0197746	0.00792551	-0.00097942
																											0.63023	0.551119	0.250812	0.298974	0.282462	0.284714	0.217238	0.190179	0.143208	0.129468	0.0309594	-0.0244646	0.0111797	0.0099646	-0.00158579	0.0420985	0.0035195	0.0045619	0.00651978	0.0127708	0.0281261	0.00782763	-0.00226083
																											0.639786	0.576865	0.24583	0.301936	0.263822	0.31785	0.224514	0.171757	0.121318	0.135055	0.0372397	-0.0231409	0.0151111	0.0044735	-0.00336288	0.0446877	5.16499e-05	0.00244873	-0.000798887	0.00604315	-0.000560797	0.0109911	-0.000140511
																											0.617977	0.542719	0.24053	0.294752	0.264272	0.314758	0.218406	0.154908	0.131382	0.13676	0.0465042	-0.0211728	0.00395065	0.0107948	-0.00634735	0.0406226	6.52552e-05	0.0020545	0.000862653	0.00649992	0.0100624	0.00782763	0.0073188
																											0.603333	0.575853	0.22885	0.311128	0.29543	0.296354	0.203176	0.181173	0.131579	0.124283	0.0366391	-0.0186095	0.00173117	0.000717347	-0.00158579	0.0257757	0.00279086	0.00773453	0.00379819	0.00387121	0.0210078	0.0109911	0.00342837
																											0.584937	0.531209	0.2077	0.299724	0.262064	0.302202	0.199433	0.202497	0.123348	0.115397	0.0393735	-0.0204421	0.0115632	0.0127694	-0.00336288	0.0375359	-0.00619194	0.00630278	0.00161407	0.00673007	0.0250945	0.00782763	-0.0047176
																											0.569593	0.536463	0.206966	0.28262	0.26457	0.316178	0.182528	0.175207	0.121709	0.126448	0.032613	-0.0244555	0.0108261	0.00298453	-0.00634735	0.0326096	-0.0020408	0.00391845	0.00136464	7.14687e-05	0.02957	0.0059887	0.00338233
																											0.567711	0.538502	0.189641	0.274364	0.25706	0.309272	0.188541	0.186385	0.120808	0.105911	0.0455354	-0.0274369	0.0135721	0.0099646	-0.00158579	0.0392773	-0.00611761	0.0045619	0.00457451	0.00428535	0.0359346	0.00549745	-0.00451725
																											0.552266	0.535805	0.186177	0.259426	0.256972	0.297132	0.178947	0.192449	0.112416	0.0969262	0.0417622	-0.0156632	0.00290663	0.00298453	-0.00547096	0.0415952	-0.00350615	0.00244873	0.00582353	-0.00263867	0.0264601	0.00792551	-0.00097942
																											0.536505	0.534305	0.177478	0.247112	0.255202	0.305252	0.195661	0.183649	0.109346	0.103216	0.0344908	-0.028237	0.00197672	0.0099646	-0.00337875	0.038604	0.00572381	0.0020545	0.00878033	0.000578003	0.0255067	0.00782763	-0.00226083
																											0.519736	0.531482	0.16583	0.234342	0.230006	0.294996	0.167979	0.177803	0.0910792	0.0932816	0.0357746	-0.0275924	0.00244317	0.0044735	-0.00356696	0.0289885	0.0035195	0.00773453	0.00947627	0.00917067	0.0268148	0.0059887	-0.000140511
																											0.517558	0.506483	0.165882	0.22558	0.233144	0.304322	0.182064	0.17185	0.0801084	0.0942952	0.0409883	-0.0244646	-0.00217826	0.0107948	-0.00337875	0.0336633	5.16499e-05	0.00391845	0.00457451	0.0127708	0.0271294	0.0059887	0.0073188
																											0.50206	0.499325	0.152349	0.21459	0.227638	0.284016	0.182422	0.16323	0.0749876	0.0958634	0.0383589	-0.0231409	0.00688525	0.000717347	-0.00356696	0.0325465	-0.00350615	0.0045619	0.00457451	0.00604315	0.0314468	0.0059887	0.00342837
																											0.484165	0.491189	0.153156	0.227516	0.237986	0.298474	0.16937	0.170857	0.102479	0.102862	0.0203097	-0.0211728	-0.00417095	0.0127694	-0.00337875	0.0267678	0.00572381	0.00244873	0.00457451	0.00649992	0.0281658	0.00549745	-0.0047176
																											0.492526	0.487022	0.142839	0.220668	0.221828	0.286894	0.173604	0.15925	0.106376	0.101602	0.0214271	-0.0186095	-0.00637218	0.00298453	-0.00356696	0.0243297	-0.00350615	0.0020545	0.00582353	0.00387121	0.0381614	0.00792551	0.00338233
																											0.464708	0.48621	0.135309	0.206092	0.228206	0.280896	0.168965	0.151609	0.090076	0.102462	0.0386323	-0.0204421	-0.00889908	0.0099646	0.000214982	0.0286829	0.00572381	0.00773453	0.00878033	0.00673007	0.0210259	0.00782763	-0.00451725
																											0.472433	0.486262	0.12289	0.200316	0.219368	0.297878	0.156215	0.165934	0.0757116	0.096014	0.0237706	-0.0244555	-0.0110117	0.0044735	0.00199195	0.0332634	0.0035195	0.00630278	0.00947627	7.14687e-05	0.0197746	0.0109911	-0.00097942
																											0.450968	0.47645	0.124678	0.198866	0.211544	0.284482	0.160036	0.154032	0.0768042	0.111166	0.0312923	-0.0274369	-0.00746857	0.000717347	0.00232779	0.0299264	5.16499e-05	0.005025	0.00651978	0.00428535	0.0281261	0.00792551	-0.00226083
																											0.43489	0.455879	0.111166	0.177923	0.184795	0.28053	0.149987	0.128068	0.075892	0.106376	0.0335119	-0.0156632	-0.00689791	0.0127694	-0.00336288	0.0258517	6.52552e-05	0.0045619	-0.000798887	-0.00263867	-0.000560797	0.00782763	-0.000140511
																											0.433756	0.457811	0.101311	0.156923	0.202632	0.28268	0.146898	0.122043	0.0850918	0.090076	0.0337205	-0.028237	-0.00982338	0.00298453	-0.00634735	0.0293207	0.00279086	0.00244873	0.000862653	0.000578003	0.0100624	0.0109911	0.0073188
																											0.430769	0.442736	0.0871846	0.150448	0.196708	0.277242	0.170525	0.135004	0.0683706	0.0757116	0.0295143	-0.0275924	-0.011402	0.00298453	-0.00158579	0.0234774	-0.00619194	0.0020545	0.00379819	0.00604315	0.0210078	0.00792551	0.00342837
																											0.41942	0.445201	0.0812928	0.162664	0.187641	0.282378	0.153666	0.103899	0.0894846	0.0768042	0.0279917	-0.0231409	-0.0119385	0.0099646	0.000214982	0.0232977	-0.0020408	0.0045619	0.00161407	0.00649992	0.0250945	0.00782763	-0.0047176
																											0.409914	0.440898	0.0717874	0.141441	0.166758	0.27767	0.136413	0.111385	0.0795736	0.075892	0.0321419	-0.0211728	-0.0134806	0.0044735	0.00199195	0.0224493	-0.00611761	0.00244873	0.00136464	0.00387121	0.02957	0.0109911	0.00338233
																											0.398572	0.450073	0.0636044	0.164412	0.187268	0.25263	0.147672	0.114463	0.0793692	0.0850918	0.0285752	-0.0186095	-0.0106461	0.0107948	0.000214982	0.0159462	-0.00577597	0.0045619	-0.00116805	0.00673007	0.0359346	0.00792551	-0.00451725
																											0.379434	0.421	0.0525672	0.15146	0.184659	0.268496	0.136372	0.106911	0.085466	0.0683706	0.0295708	-0.0204421	-0.009049	0.000717347	0.000214982	0.0203771	-0.00350615	0.00244873	0.00245191	7.14687e-05	0.0264601	0.00782763	-0.00097942
																											0.365036	0.414157	0.0493678	0.115051	0.176826	0.273636	0.131588	0.10224	0.0717874	0.0894846	0.023725	-0.0244555	-0.0146682	0.0127694	0.00199195	0.0196871	0.00572381	0.0020545	-0.00494951	0.00428535	0.0255067	0.0109911	-0.00226083
																											0.354676	0.406203	0.0439112	0.128878	0.160036	0.279034	0.131479	0.115649	0.0636044	0.0795736	0.0281477	-0.0274369	-0.0110117	0.00298453	0.00232779	0.0191803	0.0035195	0.00773453	0.000128699	-0.00263867	0.0268148	0.00792551	-0.000140511
																											0.331064	0.381202	0.0355876	0.118597	0.149987	0.267618	0.143208	0.101542	0.0525672	0.0793692	0.0205905	-0.0156632	-0.00746857	0.0099646	-0.00336288	0.0244413	5.16499e-05	0.00630278	0.00582353	0.000578003	0.0271294	0.00782763	0.0073188
																											0.32599	0.370219	0.0355876	0.104691	0.146898	0.265404	0.121318	0.0770161	0.0493678	0.085466	0.0221692	-0.0231409	-0.00689791	0.0044735	-0.00634735	0.0224696	-0.00350615	0.00391845	0.00651978	0.00604315	0.0314468	0.0109911	0.00342837
																											0.318276	0.369377	0.0355876	0.110557	0.170525	0.268912	0.131382	0.0640341	0.0439112	0.0717874	0.0175963	-0.0211728	-0.00982338	0.000717347	-0.00158579	0.0183715	0.00572381	0.0045619	-0.000798887	0.00649992	0.0281658	0.00792551	-0.0047176
																											0.311329	0.349666	0.0243242	0.0989906	0.153666	0.256558	0.131579	0.0610217	0.0355876	0.0636044	0.0307939	-0.0186095	-0.011402	0.0127694	-0.00547096	0.0233377	0.0035195	0.00244873	0.000862653	0.00387121	0.0381614	0.00782763	0.00338233
																											0.299113	0.350925	0.0226694	0.122779	0.136413	0.266264	0.123348	0.0675019	0.0243242	0.0525672	0.0309567	-0.0204421	-0.0119385	0.00298453	-0.00337875	0.0235803	5.16499e-05	0.0020545	0.00379819	0.00673007	0.0210259	0.0109911	-0.00451725
																											0.299239	0.339396	0.0355876	0.0869052	0.147672	0.244544	0.121709	0.0519495	0.0226694	0.0493678	0.0292498	-0.0156632	-0.0134806	0.0099646	-0.00356696	0.0180436	6.52552e-05	0.00773453	0.00161407	7.14687e-05	0.0210078	0.0059887	-0.00097942
																											0.285939	0.326056	0.0243242	0.0877814	0.136372	0.26467	0.120808	0.0556926	0.0355876	0.0439112	0.0294011	-0.0156632	-0.0106461	0.0044735	0.00468686	0.0169151	0.00279086	0.00391845	0.00136464	0.00428535	0.0250945	0.00549745	-0.00226083
																											0.26216	0.319579	0.0226694	0.0698078	0.131588	0.266178	0.112416	0.057231	0.0243242	0.0355876	0.0301744	-0.0156632	-0.009049	0.0127694	-0.000414255	0.0215543	-0.00619194	0.0045619	-0.00116805	-0.00263867	0.02957	0.00792551	-0.000140511
																											0.267945	0.312689	0.0058807	0.0728182	0.131479	0.259308	0.109346	0.053456	0.0226694	0.0355876	0.0285484	-0.0231409	-0.0146682	0.00298453	0.00199195	0.0257095	-0.0020408	0.00244873	0.00245191	0.000578003	0.0359346	0.00782763	0.0073188
																											0.248856	0.297505	0.0163985	0.0689186	0.143208	0.252652	0.0910792	0.05112	0.0058807	0.0243242	0.0209624	-0.0211728	-0.0136901	0.0099646	0.00232779	0.0238947	-0.00611761	0.0020545	-0.00494951	0.00604315	0.0264601	0.0109911	0.00342837
																											0.241989	0.27001	0.0355876	0.0697204	0.121318	0.273344	0.0801084	0.0578243	0.0243242	0.0226694	0.018677	-0.0186095	-0.00746857	0.0044735	-0.00336288	0.0272536	-0.00577597	0.00773453	0.000128699	0.00649992	0.0255067	0.0059887	-0.0047176
																											0.228789	0.269056	0.0243242	0.076339	0.131382	0.26333	0.0749876	0.0507709	0.0226694	0.0355876	0.0263936	-0.0204421	-0.00689791	0.0044735	-0.00634735	0.028426	-0.00168479	0.00630278	0.00651978	0.00387121	0.0268148	0.00549745	0.00338233
																											0.215547	0.246533	0.0226694	0.0515516	0.131579	0.273804	0.102479	0.0414612	0.0355876	0.0243242	0.0155482	-0.0156632	-0.00982338	0.0044735	-0.00158579	0.0198859	0.00572381	0.005025	-0.000798887	0.00673007	0.0271294	0.00792551	-0.00451725
																											0.201916	0.24203	0.0058807	0.0479012	0.123348	0.246482	0.106376	0.0338181	0.0243242	0.0226694	0.021212	-0.0231409	-0.011402	0.0127694	-0.00547096	0.0237815	0.0035195	0.00388836	0.000862653	7.14687e-05	0.0314468	0.00782763	-0.00097942
																											0.18745	0.230721	0.0163985	0.036081	0.121709	0.248374	0.090076	0.0414612	0.0226694	0.0058807	0.0233328	-0.0211728	-0.0119385	0.00298453	-0.00337875	0.0134714	5.16499e-05	0.005025	0.00379819	0.00428535	0.0281658	0.0109911	-0.00226083
																											0.174709	0.215579	0.0243242	0.0559076	0.120808	0.257282	0.0757116	0.0414612	0.0058807	0.0163985	0.0276437	-0.0186095	-0.0134806	0.0099646	-0.00356696	0.0229367	6.52552e-05	0.00388836	0.00161407	-0.00263867	0.0381614	0.00792551	-0.000140511
																											0.171002	0.215647	0.0058807	0.0550824	0.112416	0.24444	0.0768042	0.0476122	0.0163985	0.0355876	0.0312464	-0.0204421	-0.0106461	0.0044735	0.00468686	0.0189091	0.00279086	0.00388836	0.00136464	0.000578003	0.0210259	0.00782763	0.0073188
																											0.16486	0.198054	0.0163985	0.0464332	0.109346	0.243914	0.075892	0.0452607	0.0355876	0.0243242	0.0324637	-0.0156632	-0.009049	0.0044735	-0.000414255	0.0147009	-0.00619194	0.00244873	-0.00116805	0.00604315	0.0268148	0.00792551	0.00342837
																											0.158759	0.199103	0.0243242	0.0478648	0.0910792	0.25334	0.0850918	0.0476122	0.0243242	0.0226694	0.0267638	-0.0156632	-0.00978669	0.000717347	0.00199195	0.0194149	-0.0020408	0.0020545	0.00245191	0.00649992	0.0271294	0.00782763	0.00338233
																											0.142295	0.185691	0.0226694	0.0371512	0.0801084	0.236474	0.0683706	0.0452607	0.0355876	0.0058807	0.0315364	-0.0231409	-0.00759305	0.0127694	0.00232779	0.0155499	-0.00611761	0.00773453	-0.00494951	0.00387121	0.0314468	0.0109911	-0.00451725
																											0.134001	0.175902	0.0058807	0.0245002	0.0749876	0.23285	0.0894846	0.0338181	0.0243242	0.0163985	0.0276437	-0.0211728	-0.00452142	0.00298453	-0.00336288	0.0085086	-0.00577597	0.00630278	0.000128699	0.00673007	0.0281658	0.00792551	-0.00097942
																											0.124688	0.159757	0.0163985	0.0334848	0.072479	0.22734	0.0795736	0.0414612	0.0058807	0.0243242	0.0312464	-0.0156632	-0.0125197	0.0099646	-0.00634735	0.00917067	-0.00168479	0.00391845	0.00582353	7.14687e-05	0.0381614	0.00782763	-0.00226083
																											0.120313	0.162081	0.0058807	0.0250498	0.076376	0.222378	0.0793692	0.0414612	0.0163985	0.0226694	0.0324637	-0.0231409	-0.00978669	0.0044735	-0.00158579	0.0178192	0.00279086	0.0045619	0.00651978	0.00428535	0.0210259	0.00782763	-0.000140511
																											0.114744	0.144516	0.0163985	0.0207128	0.060076	0.213652	0.085466	0.0338181	0.0226694	0.0058807	0.0267638	-0.0211728	-0.00759305	0.0127694	-0.00547096	0.0127708	-0.00619194	0.00244873	-0.000798887	-0.00263867	0.0346586	0.0109911	0.0073188
																											0.110727	0.131704	0.0226694	0.0134761	0.0757116	0.213742	0.0711476	0.0414612	0.0058807	0.0163985	0.0315364	-0.0211728	-0.00452142	0.00298453	-0.00337875	0.0161869	-0.0020408	0.0020545	0.000862653	0.000578003	0.0368001	0.00782763	0.00342837
[truncated: 319 more columns]

## Sheet: Figure 8
Fig. 8a										Fig. 8c
Reversal index	genotype； 2.7 oC/s (20.5--15 oC)									Genotype	AIB::HisCl1 (No His) 2.7 ℃/s (20--15 ℃) (Fig. 8c)																													AIB::HisCl1 (Add His) 2.7 ℃/s (20--15 ℃) (Fig. 8c)
	Sample	RIM::HisCl1 (No His)	AIB::HisCl1 (Add His)		Wild-type	avr-14	avr-14; Pavr-14::avr-14	avr-14; RIM::avr-14		trace number	1	2	3	4	5	6	7	8	9	10	11	12	13	14	15	16	17	18	19	20	21	22	23	24	25	26	27	28		1	2	3	4	5	6	7	8	9	10
	1	0.286333	0.5		0.38	0.5854	0.4654	0.55		RIM ΔF/F0	0.0251572	-0.0194993	-0.0199128	0.0132982	0.0369748	0.0153826	0.0279236	0.0393058	0.0020713	0.00691178	0.0412216	0.00593071	-0.0136901	0.0101373	0.0006908	0.0100898	-0.00414157	0.00926647	0.00325698	0.00546437	0.0214244	-0.00586609	-0.00744327	0.0046252	0.000994267	0.00212853	-0.00390814	-0.0109002		-0.00724444	-0.0244729	0.00165653	0.00412023	-0.0122363	0.000951136	0.0381646	0.0259999	0.000767	0.0103903
	2	0.586333	0.6		0.28	0.6854	0.4654	0.35			0.0284914	-0.012873	-0.014387	0.027461	0.0253818	0.0352502	0.0314724	0.00562428	0.00840252	0.0020713	0.0233328	0.0220188	-0.0115381	0.012312	0.00599722	0.00574015	-0.00375935	0.0103381	0.00568203	0.008027	0.00695141	-0.0028605	-0.0038086	0.00340447	-0.00289328	-0.000332298	-0.0105531	0.000179986		-0.00926554	-0.0207985	-0.0106428	0.0110462	-0.0506858	-0.000650909	0.00909197	0.0259999	0.0109233	0.014015
	3	0.586333	0.618		0.58	0.4854	0.2654	0.65			0.0207724	-0.0206259	-0.00809746	0.00562712	0.0369748	0.0153826	0.034563	0.00982826	0.00691178	0.00840252	0.0270589	0.0303792	-0.00761715	0.009252	0.00253487	0.0116404	0.000876787	0.00722727	0.00765567	0.0120488	0	0.0036275	-0.009081	0.0071156	0.00198043	0.00662812	-0.00238295	-0.00691133		0.00941846	0.0308255	0.0148027	0.00637095	-0.0215469	0.0179094	0.0166288	0.0271951	0.00898531	0.0103903
	4	0.386333	0.527		0.48	0.6854	0.5654	0.25			0.0154853	-0.0231362	-0.0045727	0.0223572	0.0253818	0.0352502	0.0290274	0.00982826	0.0020713	0.00691178	0.0319545	0.0269566	-0.0122047	0.0123249	-0.0111035	0.0106095	-0.00523831	0.00318425	0.00726333	0.00344123	0.00448373	0.00831184	-0.0132518	0.00472124	0.000850807	0.010475	-0.00503762	-0.00657982		-0.00775413	-0.0207985	0.00165653	0.00501668	0.00920223	-0.00503622	0.0190096	0.0259999	0.00269269	0.014015
	5	0.486333	0.71		0.58	0.5854	0.5654	0.35			0.0207724	-0.0194993	-0.014387	0.0108083	0.0369748	0.0279246	0.031747	0.00562428	0.00840252	0.0020713	0.0412216	0.0364774	-0.0136901	0.0084606	0.00295569	0.011941	-0.000298813	0.00568163	0.00920813	0.00272188	-0.00112714	0.00487362	-0.00835687	0.00691173	0.00246081	-0.00135276	-0.00444719	-0.0070152		-0.00724444	0.0308255	-0.0106428	0.0167131	-0.0108325	0.0105894	0.0175756	0.0259999	0.0109233	0.0103903
	6	0.386333	0.618		0.58	0.7854	0.6654	0.45			0.0253818	-0.012873	-0.014387	0.018319	0.0253818	0.0153826	0.0279236	0.00982826	0.00840252	0.00840252	0.0233328	0.034362	-0.0115381	0.0123249	0.0006908	0.0167565	-0.00414157	0.00926647	0.00325698	0.00546437	-0.0146005	0.00159856	-0.00744327	0.0046252	0.000994267	0.00212853	-0.00390814	-0.0109002		-0.00926554	-0.0207985	0.00165653	0.0224444	0.016055	0.000951136	0.0272095	0.0259999	0.00898531	0.0103903
							0.3654				0.0269542	-0.0206259	-0.00809746	0.0108083	0.0369748	0.0352502	0.0314724	0.00562428	0.0020713	0.00840252	0.0412216	0.0248087	-0.00761715	0.0084606	0.00599722	0.00574015	-0.00375935	0.0103381	0.00568203	0.008027	0.00185257	0.0100626	-0.0038086	0.00340447	-0.00289328	-0.000332298	-0.0105531	0.000179986		0.00941846	-0.0207985	-0.0106428	0.0110462	0.0177883	-0.000650909	0.0166288	0.0271951	0.00269269	0.014015
	average	0.453	0.5955		0.48	0.64	0.48	0.433			0.0154853	-0.00566088	-0.0045727	0.018319	0.0253818	0.0163678	0.0279236	0.00562428	0.00840252	0.00691178	0.0233328	0.0107842	-0.0122047	0.0123249	0.00253487	0.0116404	0.000876787	0.00722727	0.00765567	0.0120488	0.00827336	-0.00383722	-0.009081	0.0071156	0.00198043	0.00662812	-0.00238295	-0.00691133		-0.00775413	0.0308255	0.00165653	0.00501668	-0.0108325	0.0179094	0.0190096	0.0259999	0.0109233	0.0177559
	s.e.m	0.05	0.031		0.052	0.043	0.051	0.06			0.0207724	0.000428342	-0.014387	0.0108083	0.0269542	0.0159158	0.0314724	0.00562428	0.00691178	0.0020713	0.0412216	0.0227749	-0.00334963	0.0084606	-0.0111035	0.0106095	-0.00523831	0.00318425	0.00726333	0.00344123	0.00448373	0.00201664	-0.0132518	0.00472124	0.000850807	0.010475	-0.00503762	-0.00657982		-0.00724444	0.0341536	-0.0106428	0.0167131	0.016055	-0.00503622	0.0175756	0.0271951	0.0109233	0.0232785
	p-value (student’s t test or Mann-Whitney rank sum test)	Control	P = 0.034		Control	P = 0.043					0.0154853	-0.012873	-0.00809746	0.018319	0.0154853	0.00692654	0.034563	0.00562428	0.0020713	0.0181443	0.0233328	0.0415176	0.000253457	0.00898473	0.00295569	0.011941	-0.000298813	0.00568163	0.00920813	0.00272188	-0.00112714	0.00181876	-0.00835687	0.00691173	0.00246081	-0.00135276	-0.00444719	-0.0070152		-0.00926554	0.0213399	-0.0106428	0.0224444	-0.0108325	0.000951136	0.0166288	0.0262872	0.00898531	-0.00146304
						Control	P = 0.042	P = 0.021			0.0207724	-0.0206259	-0.0045727	0.0108083	0.0207724	0.0159158	0.0290274	0.00982826	0.00840252	0.0188407	0.0270589	0.0177834	-0.00122615	0.00516177	-0.00513821	0.00336667	-0.000620303	0.0100287	0.0105887	-0.00388246	-0.0146005	0.00495724	-0.0122103	0.00257605	-0.00111521	-0.000463494	-0.00335247	-0.00902073		0.00941846	0.0341536	0.00165653	0.0110462	0.016055	-0.000650909	0.0190096	0.0271951	0.00269269	0.014015
											0.0253818	-0.0231362	-0.00598444	0.018319	0.0154853	0.0163678	0.031747	0.00982826	0.00840252	0.0020713	0.0319545	0.0289874	0.000253457	0.00692413	0.00599722	0.00574015	-0.00375935	0.0103381	0.00568203	0.008027	0.00185257	0.0131121	-0.0038086	0.00340447	-0.00289328	-0.000332298	-0.0105531	0.000179986		-0.0143175	0.0213399	-0.0106428	0.00501668	0.0177883	0.0179094	0.0175756	0.0259999	0.0235876	0.0177559
											0.0269542	-0.0194993	-0.0045727	0.00673948	0.0207724	0.0159158	0.0343126	0.00562428	0.00691178	0.00840252	0.0275677	0.0326832	-0.00122615	0.00516177	0.00253487	0.0116404	0.000876787	0.00722727	0.00765567	0.0120488	0.00827336	0.00193031	-0.009081	0.0071156	0.00198043	0.00662812	-0.00238295	-0.00691133		0.00672719	0.0213399	0.00165653	0.0167131	0.0111145	-0.00503622	0.0272095	0.0259999	0.0244929	0.0232785
											0.0154853	-0.012873	-0.00598444	0.0051971	0.0253818	0.00692654	0.022663	0.00982826	0.0020713	0.00840252	0.0319545	0.0313571	-3.28477e-05	0.0123249	-0.0111035	0.0106095	-0.00523831	0.00318425	0.00726333	0.00344123	-0.00112714	0.00522666	-0.0132518	0.00472124	0.000850807	0.010475	-0.00503762	-0.00657982		0.00672719	0.0213399	-0.0106428	0.0224444	0.016055	0.0105894	0.0190096	0.0259999	0.00898531	-0.00146304
											0.0207724	-0.0206259	-0.00809746	0.0051971	0.0269542	0.0159158	0.0290274	0.00982826	0.0181443	0.00691178	0.0275677	0.0241103	0.00153559	0.0084606	0.00295569	0.011941	-0.000298813	0.00568163	0.00920813	0.00272188	-0.0146005	0.000855712	-0.00835687	0.00691173	0.00246081	-0.00135276	-0.00444719	-0.0070152		-0.0375224	0.0473126	0.00165653	0.0110462	0.0177883	0.0016094	0.0175756	0.0271951	0.00269269	0.014015
											0.0154853	-0.00566088	-0.0045727	0.0051971	0.0154853	0.00692654	0.031747	0.00562428	0.0188407	0.0020713	0.0319545	0.0180961	-0.00231211	0.0123249	0.00599722	0.00574015	-0.00375935	0.0103381	0.00568203	0.008027	0.00185257	0.0073437	-0.0038086	0.00340447	-0.00289328	-0.000332298	-0.0105531	0.000179986		-0.00253127	0.0615526	-0.0106428	0.00501668	0.0111145	-0.0031505	0.0166288	0.0259999	0.0235876	0.0177559
											0.0207724	0.000428342	-0.00598444	0.0051971	0.0207724	0.0159158	0.0343126	0.00562428	0.0020713	0.0181443	0.0275677	0.0292254	0.00706923	0.0084606	0.00253487	0.0116404	0.000876787	0.00722727	0.00765567	0.0120488	0.00827336	0.011315	-0.009081	0.0071156	0.00198043	0.00662812	-0.00238295	-0.00691133		0.0524749	0.0486743	0.00165653	0.0167131	0.016055	0.0149097	0.0190096	0.0271951	0.0244929	0.0232785
											0.0154853	0.000428342	-0.000962092	-0.00310668	0.0154853	0.00692654	0.017182	0.00562428	0.00840252	0.0188407	0.0120583	0.0347725	-0.00148079	0.00898473	-0.0111035	0.0106095	-0.00523831	0.00318425	0.00726333	0.00344123	0.00448373	0.00954624	-0.0132518	0.00472124	0.000850807	0.010475	-0.00503762	-0.00657982		-0.00127675	0.0603959	-0.0106428	0.0224444	0.0177883	0.0016094	0.0175756	0.0262872	0.0235876	-0.00146304
											0.0207724	-0.00207219	0.00356958	-0.0127837	0.0207724	0.0159158	0.022663	0.00562428	0.00840252	0.0020713	0.0146951	0.0141107	0.00302628	0.00516177	0.00599722	0.00574015	-0.00375935	0.0103381	0.00568203	0.008027	-0.00112714	0.00714738	-0.0038086	0.00340447	-0.00289328	-0.000332298	-0.0105531	0.000179986		-0.0346415	0.0308596	0.00165653	0.0167131	0.0111145	-0.0031505	0.0272095	0.0262872	0.0244929	0.0177559
											0.0232592	-5.55126e-05	-0.00506126	0.0157023	0.0154853	0.00692654	0.022663	0.00982826	0.00691178	0.0181443	0.00724097	0.00405534	-0.00221258	0.00692413	0.00253487	0.0116404	0.000876787	0.00722727	0.00765567	0.0120488	-0.0146005	-0.00316215	-0.009081	0.0071156	0.00198043	0.00662812	-0.00238295	-0.00691133		0.0498971	0.032186	-0.0106428	0.0167131	0.016055	0	0.0166288	0	0.0244929	0.0232785
											0	0.000356	0	0.0157868	0	0	0	0	0.0020713	0	0	0	0	0	-0.0111035	0.0106095	-0.00523831	0.00318425	0.00726333	0.00344123	0	0	-0.0132518	0.00472124	0.000850807	0.010475	-0.00503762	-0.00657982		0.0632684	-0.0030969	0.0148027	0.0224444	0.0177883	-0.0127744	0	-0.0127754	0	-0.00146304
											-0.0045686	-0.0077537	0.0098607	0	0.0308694	0.0060516	0.021179	0.118537	0	-0.0184568	-0.0066657	-0.00857056	0.00243883	0.00629813	0.00295569	0.011941	-0.000298813	0.00568163	0.00920813	0.00272188	0.0259277	-0.0151009	-0.00835687	0.00691173	0.00246081	-0.00135276	-0.00444719	-0.0070152		0.0371075	-0.025531	0.0148027	0.0167131	0.0111145	0.00510388	-0.0229957	0.00111199	0.0109233	0.0232785
											-0.0068254	-0.0070166	0.0488326	-0.0111538	0.0311484	-0.0112358	0.0691666	0.148616	-0.013104	0.0467096	0.0671578	0.0186468	0.0211285	0.0184919	-0.00513821	0.00336667	-0.000620303	0.0100287	0.0105887	-0.00388246	0.0309042	-0.00497007	-0.0122103	0.00257605	-0.00111521	-0.000463494	-0.00335247	-0.00902073		-0.0159056	0.00801425	0.0278361	0	0.0111145	-0.0137589	0.0644085	0.0223857	0.0722628	-0.00146304
											-0.0154393	-0.0099802	0.0654772	-0.0118084	0.082001	-0.00552394	0.059554	0.274445	0.0106266	0.0879454	0.102758	0.0445218	0.0446663	0.0234247	-0.0009167	0.0205129	0.00447464	0.0208407	0.00113125	-0.00735233	0.0304454	0.0136345	0.00277046	-0.0163823	0.00523863	0.000959453	0.0015331	0.00109931		-0.0324362	0.0638352	-0.0163719	0.0269688	-0.00815926	0.0103276	0.111149	0.0599731	0.10672	0.0232785
											0.113705	0.0136272	0.0906764	0.00227134	0.122366	0.0106966	0.127793	0.291183	0.0231562	0.0986104	0.16258	0.0655595	0.0649842	0.048654	0.0158692	0.0300737	0.0126839	0.0147961	-0.000708067	-0.00343467	0.0320319	0.00418804	0.00634138	-0.0126057	0.0125825	0.00552821	-0.00246583	0.0134617		0.0728091	0.214439	0.0278361	0.154956	0.0436401	0.0119827	0.157816	0.0786011	0.176858	0.019463
											0.216576	0.036654	0.107483	0.023786	0.149616	0.047374	0.132091	0.273417	0.0462816	0.0953128	0.183622	0.103603	0.0735812	0.054038	0.0216256	0.0303911	0.0196517	0.0231505	0.014648	0.0008778	0.0382137	0.0285142	-0.0108577	-0.0076096	0.0242915	0.0115004	-0.00234235	0.0162091		0.276793	0.322819	0.0703719	0.259822	0.0541244	0.0538632	0.188967	0.0935611	0.192548	0.0727601
											0.32284	0.0586622	0.152957	0.0642466	0.178312	0.0908702	0.153967	0.278824	0.0632384	0.0858654	0.173902	0.130862	0.0789792	0.059999	0.0275704	0.0315779	0.0374905	0.0337069	0.0113429	0.00525307	0.0345342	0.0285163	0.021739	-0.00201441	0.0302006	0.0213466	0.00606839	0.0170559		0.310727	0.430553	0.161672	0.368649	0.0902932	0.0902918	0.213095	0.153923	0.225088	0.199289
											0.43962	0.104867	0.182479	0.102704	0.172603	0.142422	0.152125	0.227602	0.0371406	0.0855762	0.177744	0.144191	0.0971869	0.0534967	0.041036	0.0353295	0.0381919	0.0280736	0.0204899	-0.000693227	0.0218466	0.0378197	0.0286356	-0.0061242	0.0328625	0.0271962	0.017986	0.0231293		0.625732	0.651276	0.291478	0.519086	0.108868	0.140584	0.258145	0.150674	0.263037	0.277763
											0.486307	0.125606	0.225414	0.108461	0.220518	0.139911	0.219338	0.172417	0.0635214	0.0728946	0.169775	0.149351	0.09135	0.0518483	0.0580102	0.0424591	0.0490097	0.0270656	0.0274765	0.0016289	0.0246614	0.00188493	0.0223599	0.000384328	0.0332557	0.0333681	0.0193437	0.0275106		0.803425	0.782899	0.605214	0.495194	0.129994	0.190582	0.223469	0.193331	0.273577	0.356979
											0.484977	0.162652	0.263494	0.112749	0.198086	0.155117	0.221038	0.153412	0.0656718	0.0759728	0.171026	0.1524	0.0883346	0.0422373	0.0519552	0.0533621	0.0417782	0.0365463	0.0225564	0.0093374	0.036328	-0.00966864	0.0379797	0.00096742	0.0296485	0.0321969	0.022269	0.0184218		0.924336	0.858218	0.746057	0.476137	0.171268	0.169024	0.265403	0.216925	0.262694	0.420506
											0.46534	0.187091	0.286224	0.140574	0.17801	0.143635	0.201402	0.134471	0.0525246	0.0918388	0.157658	0.161148	0.0909038	0.0403293	0.051071	0.0540215	0.0422045	0.0456009	0.0296809	0.00338419	0.0197746	-0.0102283	0.0123457	0.00813067	0.0230543	0.026414	0.0187795	0.0202102		0.938268	0.903904	0.754852	0.515038	0.23787	0.196501	0.284172	0.249671	0.284968	0.437199
											0.442291	0.220364	0.300432	0.12941	0.195326	0.141848	0.211084	0.136751	0.087897	0.0884592	0.161572	0.147214	0.0836254	0.0347537	0.0503014	0.0506585	0.0402075	0.039763	0.0294679	0.0224961	0.0281261	-0.00652282	0.0343111	-9.25327e-05	0.0258097	0.0194099	0.0199217	0.0262345		1.02708	0.803214	0.742108	0.479956	0.273605	0.161563	0.277898	0.253971	0.311831	0.456442
											0.407621	0.221772	0.327354	0.163411	0.20794	0.144492	0.20847	0.146092	0.0553592	0.0898536	0.154971	0.0792937	0.0718263	0.0302331	0.0535686	0.0587041	0.0357997	0.0357116	0.0346187	0.023098	-0.000560797	-0.00915456	0.0139519	0.011595	0.0239287	0.020406	0.0194297	0.0270171		1.05088	0.859615	0.752234	0.418463	0.259151	0.197086	0.297404	0.250189	0.309738	0.422219
											0.39062	0.228702	0.347886	0.153821	0.197541	0.144686	0.186514	0.15503	0.0972854	0.0938664	0.142065	0.126503	0.0712534	0.0290682	0.0423755	0.0462145	0.0303847	0.0428026	0.0260713	0.0243305	0.0100624	-0.00645416	0.0130016	0.00926287	0.0295922	0.0317065	0.0283569	0.0178617		1.06879	0.916403	0.697993	0.543995	0.343076	0.249395	0.284687	0.295191	0.299143	0.385891
											0.401279	0.247308	0.346138	0.176158	0.195981	0.159383	0.200834	0.138281	0.0644214	0.106472	0.147623	0.134204	0.0664365	0.0277243	0.0438905	0.0489467	0.0354301	0.0466097	0.0390401	0.0146187	0.0210078	-0.0028605	0.0182704	0.0138628	0.0218234	0.0273744	0.0232991	0.0204701		0.976302	0.870273	0.66938	0.506338	0.360747	0.237881	0.322384	0.289008	0.306202	0.342196
											0.388433	0.224168	0.373934	0.197109	0.172095	0.18001	0.228046	0.157846	0.0986966	0.0777588	0.132714	0.116266	0.0804785	0.0325618	0.0494708	0.0468753	0.0410256	0.0440579	0.0352096	0.0200073	0.0250945	-0.00296233	0.0032541	0.00779367	0.0236808	0.0233647	0.0241017	0.017188		1.01381	0.906273	0.656705	0.492845	0.400608	0.286767	0.292646	0.300152	0.283182	0.338305
											0.373061	0.223739	0.368196	0.185888	0.179291	0.16929	0.198025	0.145415	0.108215	0.086212	0.141872	0.109247	0.0672366	0.0264162	0.0342	0.0475034	0.0323973	0.0375387	0.0437823	0.0210447	0.02957	-0.00044612	0.0069594	0.00905447	0.0204035	0.0252755	0.0196429	0.0098552		0.980186	0.801256	0.630846	0.615614	0.394362	0.272943	0.304858	0.330278	0.289117	0.392012
											0.375726	0.247233	0.364502	0.210828	0.170492	0.179228	0.201968	0.14088	0.114769	0.0995318	0.132106	0.0914176	0.0402837	0.0284091	0.0338071	0.0565067	0.0292575	0.0359887	0.0354179	0.0137717	0.0359346	-0.000524275	0.00736427	0.00922993	0.0171353	0.0276523	0.0264523	0.0176987		0.990265	0.784697	0.573581	0.671628	0.388352	0.303147	0.347175	0.335288	0.245116	0.375957
											0.38339	0.249473	0.37883	0.20792	0.188361	0.18111	0.215196	0.170917	0.120434	0.116347	0.150776	0.0719606	0.0734971	0.0357377	0.0374714	0.0512657	0.0329783	0.0436366	0.0425173	0.014686	0.0264601	0.0059887	0.0108164	0.00146506	0.0266288	0.0201541	0.0214205	0.010624		1.02522	0.784865	0.555995	0.686549	0.36027	0.300346	0.366709	0.335083	0.282794	0.380561
											0.396942	0.27613	0.363078	0.217706	0.21164	0.177416	0.218144	0.172849	0.109508	0.107886	0.138605	0.0960097	0.0485814	0.0268815	0.0424131	0.0402712	0.032902	0.0381404	0.0416033	0.0223564	0.0246614	-0.0102283	-0.00373063	0.00448543	0.0247661	0.0162267	0.0159334	0.018215		1.00495	0.724658	0.566996	0.709041	0.361328	0.34024	0.382182	0.355716	0.288319	0.401512
											0.428898	0.293449	0.378938	0.184997	0.231116	0.164703	0.234652	0.173675	0.105966	0.119675	0.130058	0.0706507	0.0489623	0.0250688	0.0328535	0.0526677	0.0296264	0.0367295	0.0406117	0.0195399	0.036328	-0.00652282	0.0022064	0.00960427	0.0249303	0.0242139	0.0193445	0.0167045		0.89559	0.712424	0.532192	0.718116	0.389678	0.331259	0.380349	0.354533	0.284645	0.36428
											0.450234	0.32409	0.37689	0.212954	0.211784	0.165077	0.232952	0.162191	0.122868	0.115885	0.124976	0.105368	0.0499734	0.0289131	0.0321781	0.0505801	0.0351073	0.0365209	0.0322084	0.0336746	0.0197746	-0.00915456	0.0103905	0.0183831	0.0178689	0.0209085	0.00991893	0.00746867		0.923515	0.722144	0.523822	0.626576	0.387628	0.368973	0.38928	0.363602	0.275722	0.387191
											0.436282	0.301535	0.39275	0.24965	0.241554	0.1545	0.216556	0.14986	0.116015	0.112285	0.125954	0.0884527	0.0465269	0.0233253	0.0302949	0.0407684	0.0297682	0.0334966	0.0367951	0.0468325	0.0281261	-0.00645416	0.0069218	0.007297	0.0269481	0.0189645	0.00542709	0.0162217		0.972927	0.670073	0.513436	0.658109	0.40687	0.385979	0.423262	0.374454	0.264641	0.352253
											0.472814	0.332491	0.368704	0.230442	0.225462	0.162762	0.214614	0.151821	0.11708	0.100009	0.121889	0.0656592	0.0442318	0.0232735	0.0339347	0.0474797	0.0231029	0.0370359	0.0384239	0.0317739	-0.000560797	-0.0102283	0.0109094	0.0189764	0.022509	0.0202235	0.0133803	0.00853487		0.920376	0.642604	0.50013	0.76664	0.389678	0.364714	0.424892	0.378005	0.265777	0.340517
											0.492097	0.321412	0.37775	0.261526	0.251146	0.163197	0.203568	0.14711	0.133184	0.121547	0.11432	0.0872077	0.04703	0.00719227	0.0418487	0.0341481	0.0258395	0.0390777	0.037446	0.0230373	0.0246614	-0.00652282	0.00417419	0.0081522	0.024579	0.0150679	0.00847107	0.0112681		0.907947	0.630437	0.490554	0.644246	0.387628	0.365292	0.413137	0.386519	0.267342	0.336951
											0.496868	0.351289	0.377012	0.25799	0.236578	0.170698	0.258542	0.157272	0.125816	0.109215	0.119489	0.0663736	0.0584565	0.0173673	0.0388929	0.0351688	0.0327191	0.0349735	0.0330501	0.0243799	0.0246614	-0.00915456	0.008633	0.0130075	0.0219394	0.0252435	0.00884687	0.0179499		1.00086	0.605612	0.486151	0.658686	0.40687	0.446265	0.43199	0.402385	0.267964	0.356917
											0.49033	0.363067	0.378848	0.265482	0.234918	0.207658	0.2527	0.151962	0.137135	0.116502	0.118277	0.00583577	0.0513131	0.0218715	0.0270161	0.0435753	0.0302583	0.0321243	0.0307155	0.0327321	0.0246614	-0.00645416	0.00553114	0.0108423	0.0222868	0.0196289	0.0158379	0.0112313		0.95206	0.550638	0.486324	0.633735	0.374742	0.404114	0.443518	0.405088	0.269461	0.296807
											0.507511	0.337496	0.357544	0.287438	0.224428	0.175123	0.22718	0.15529	0.121841	0.116126	0.112518	0.0369755	0.0585505	0.00997413	0.0267419	0.0228851	0.0242049	0.0329512	0.0318102	0.0367539	0.036328	-0.0028605	0.00601977	0.00807473	0.0198909	0.021063	0.0264655	0.00926687		0.929272	0.533756	0.50013	0.68588	0.409066	0.430007	0.444639	0.413948	0.268177	0.284746
											0.512123	0.384506	0.348594	0.287008	0.253922	0.174991	0.238714	0.171051	0.126378	0.101699	0.0929687	0.0365296	0.0572585	0.0112857	0.0340996	0.0452541	0.0235571	0.0331602	0.0351543	0.0336633	0.0197746	-0.0102283	0.00276992	0.00291408	0.0195877	0.0140273	0.0169409	0.0105293		0.918297	0.544316	0.490554	0.67986	0.404077	0.444154	0.454337	0.407057	0.280722	0.292622
											0.538087	0.405358	0.34109	0.287004	0.260652	0.190946	0.22177	0.152185	0.148407	0.127442	0.088767	0.0626987	0.0608954	0.00601867	0.0206179	0.0415787	0.0267101	0.0391249	0.034288	0.0325465	0.0281261	-0.0102283	0.0107141	0.0145361	0.0174191	0.0154931	0.0232504	0.00455375		0.87764	0.510905	0.486151	0.572782	0.438635	0.456683	0.459703	0.415156	0.295381	0.285466
											0.553952	0.381165	0.337428	0.294064	0.276852	0.17962	0.233772	0.183791	0.157811	0.138878	0.0875965	0.0637562	0.0556018	0.0126065	0.0234429	0.0448288	0.0305225	0.0381971	0.0305554	0.0267678	-0.000560797	-0.00652282	0.00278325	0.0075242	0.0238248	0.0205437	0.0225767	0.0122115		0.948388	0.50287	0.486324	0.673529	0.401314	0.457466	0.436605	0.415024	0.270834	0.234506
											0.541946	0.393978	0.346962	0.293808	0.295688	0.194283	0.251894	0.147056	0.128914	0.108064	0.0837878	0.0584495	0.0660408	0.0135217	0.0197051	0.033638	0.0317407	0.0339179	0.0319309	0.0243297	0.0100624	-0.00915456	0.0106087	0.00643607	0.0280259	0.0221653	0.0287895	0.00524455		0.893869	0.492899	0.452261	0.696119	0.48627	0.476354	0.447049	0.424683	0.300427	0.223749
											0.551082	0.419531	0.346236	0.336456	0.278988	0.185986	0.247582	0.16754	0.141691	0.124639	0.0698713	0.045938	0.0586918	0.00585883	0.0122663	0.0382058	0.0364721	0.0275042	0.0297355	0.0286829	0.0210078	-0.00645416	0.011364	0.00864293	0.022009	0.0220646	0.0181895	0.0114797		0.92191	0.45697	0.453438	0.652011	0.461174	0.500171	0.480194	0.415989	0.302897	0.187497
											0.546333	0.428532	0.359126	0.3216	0.310832	0.206978	0.239222	0.174769	0.165973	0.125956	0.0865767	0.0471403	0.0629748	0.0107948	0.0145264	0.0478102	0.0261189	0.035131	0.0314685	0.0332634	0.0250945	-0.0028605	-0.00171295	0.0104095	0.0310169	0.0197125	0.0264729	0.0126172		0.969691	0.463266	0.43673	0.683634	0.49907	0.530969	0.482464	0.43515	0.304619	0.124776
											0.55489	0.394014	0.358368	0.30741	0.314826	0.197614	0.249386	0.157068	0.16758	0.121884	0.073791	0.052482	0.067422	0.000717347	0.0131018	0.0506091	0.0253989	0.0301747	0.0315413	0.0299264	0.02957	-0.00296233	0.00512329	0.0143956	0.0233323	0.0195013	0.0230753	0.0161844		0.914146	0.516182	0.423248	0.731242	0.471971	0.495619	0.47411	0.454613	0.306925	0.14736
											0.581482	0.430552	0.366146	0.33549	0.306288	0.203276	0.236954	0.179517	0.171764	0.122944	0.0812489	0.0523654	0.0703008	0.0127694	0.0205573	0.0178656	0.0256647	0.0345407	0.0338397	0.0258517	0.0359346	-0.00044612	0.00185203	0.0130668	0.0229137	0.00974287	0.0244346	0.009582		0.870939	0.480125	0.435121	0.69106	0.474046	0.551363	0.497739	0.464902	0.295693	0.0964008
											0.59498	0.450151	0.356026	0.357764	0.326446	0.205896	0.240002	0.165743	0.176713	0.130319	0.0778812	0.0161826	0.0600445	0.00298453	0.00794753	0.0480743	0.0302955	0.029787	0.0353205	0.0293207	0.0264601	-0.000524275	-0.00848927	0.00957907	0.0248939	0.0142188	0.0215535	0.00985293		0.907583	0.511862	0.416056	0.671812	0.52259	0.539408	0.488712	0.463513	0.301977	0.107216
											0.595596	0.43946	0.359226	0.328442	0.275048	0.205602	0.231376	0.169932	0.167734	0.0989518	0.0696593	0.0390763	0.0626132	0.00585883	0.0157553	0.049328	0.0311345	0.0209731	0.029573	0.0234774	0.0255067	0.0059887	-0.00481901	0.010244	0.0222158	0.0143493	0.0212501	0.0123875		0.874523	0.43745	0.413874	0.680296	0.572425	0.536796	0.479458	0.46042	0.297196	0.128494
											0.614827	0.454529	0.35991	0.374624	0.269232	0.211884	0.233896	0.1604	0.17794	0.122682	0.0702031	0.0492109	0.0638352	0.0107948	0.0113583	0.0267953	0.0290247	0.0378083	0.0271381	0.0232977	0.0268148	0.00549745	0.00448813	0.00588211	0.0164206	0.0236121	0.0226849	0.0101792		0.844344	0.470932	0.403956	0.682128	0.531778	0.593887	0.498389	0.454023	0.332535	0.0987795
											0.62428	0.471734	0.364112	0.363502	0.268102	0.220018	0.261984	0.175611	0.177224	0.134965	0.0578957	0.0224418	0.0622852	0.00585883	0.00136066	0.0345055	0.0288849	0.037142	0.035213	0.0224493	0.0271294	0.00792551	-0.000991167	0.0177497	0.0246112	0.0197495	0.0185209	0.00464197		0.884988	0.466704	0.413543	0.741728	0.553768	0.420509	0.506399	0.458717	0.324022	0.112214
											0.626629	0.476005	0.361928	0.375312	0.277124	0.207208	0.262794	0.185114	0.179304	0.133993	0.0522393	0.0253927	0.0581145	0.00585883	0.0110351	0.0473151	0.0271913	0.0247911	0.030787	0.0159462	0.0314468	0.00782763	0.00665119	0.0237574	0.0247423	0.0138861	0.0239789	-0.002515		0.81608	0.466871	0.449802	0.712043	0.56547	0.518416	0.498828	0.450049	0.344235	0.0860911
											0.647175	0.438061	0.373436	0.364862	0.298416	0.213692	0.26441	0.177022	0.190753	0.138345	0.0512186	0.013542	0.0733471	0.0107948	0.00541815	0.0342355	0.0326616	0.0299101	0.0323657	0.0203771	0.0281658	0.0109911	-0.000884273	0.015359	0.0193265	0.0192608	0.0124238	0.000100471		0.849708	0.434171	0.451721	0.714521	0.528206	0.583331	0.50439	0.4606	0.358205	0.124369
											0.636695	0.506865	0.368748	0.355544	0.283794	0.21145	0.24508	0.177193	0.173033	0.152763	0.0474581	0.0283648	0.0681134	0.000717347	0.00305189	0.0477196	0.0335183	0.0318359	0.0249267	0.0196871	0.0381614	-0.00915456	-0.00616886	0.0155787	0.0228899	0.0195543	0.0252423	0.00745327		0.897961	0.470932	0.435816	0.713485	0.531778	0.588512	0.510195	0.473112	0.35296	0.102171
											0.64157	0.469217	0.369674	0.354394	0.298424	0.216986	0.261962	0.207674	0.197075	0.132571	0.048627	0.0304238	0.0697052	0.0127694	0.0019589	0.0418899	0.027897	0.0319036	0.0299609	0.0191803	0.0210259	-0.00645416	-0.00246943	0.0206485	0.0233766	0.0233311	0.0208944	0.00644198		0.821497	0.466704	0.42395	0.645014	0.553768	0.620896	0.535636	0.476998	0.351554	0.104164
											0.64087	0.481185	0.369684	0.347494	0.326248	0.223332	0.246362	0.198168	0.192832	0.138267	0.0358412	0.0131824	0.0612517	0.00298453	0.00900907	0.0472753	0.0264415	0.0353543	0.0251889	0.0244413	0.036328	-0.0028605	0.00351009	0.0156089	0.0246714	0.0210876	0.0309183	0.00843193		0.912667	0.470932	0.414299	0.73388	0.56547	0.59134	0.520728	0.449361	0.351887	0.0770679
											0.668464	0.489109	0.382058	0.364802	0.284218	0.237788	0.248916	0.185703	0.20101	0.138502	0.0479461	0.0242882	0.0710603	0.0099646	0.00187317	0.0502582	0.0253175	0.0236552	0.0303097	0.0224696	0.0197746	-0.00296233	0.0009612	0.0210633	0.025224	0.0279534	0.0198041	0.00553429		0.838721	0.466704	0.404046	0.671759	0.528206	0.603277	0.501535	0.44924	0.361936	0.134951
											0.685538	0.510435	0.368742	0.385416	0.316996	0.221414	0.243926	0.193131	0.212356	0.138936	0.046747	0.00161402	0.069156	0.0044735	0.00963567	0.0469181	0.0295357	0.0291391	0.0272103	0.0183715	0.0281261	-0.00044612	0.00195024	0.0219295	0.0287142	0.0211595	0.0180645	0.0129466		0.839896	0.466871	0.435964	0.63572	0.563591	0.628133	0.508128	0.463774	0.358371	0.114712
											0.670219	0.508524	0.371064	0.402382	0.293094	0.24252	0.25886	0.188422	0.211912	0.142903	0.0435243	0.0287311	0.074046	0.0107948	0.00661439	0.0338699	0.0284646	0.0330749	0.0224181	0.0233377	-0.000560797	-0.000524275	0.00252649	0.0165577	0.0249146	0.0170885	0.0242843	0.0110262		0.846059	0.41926	0.414544	0.701156	0.585554	0.615359	0.522574	0.47527	0.360342	0.116052
											0.676567	0.515172	0.37353	0.393094	0.321718	0.233038	0.25488	0.190423	0.212352	0.153476	0.0431739	0.0067152	0.0733635	0.000717347	0.00851007	0.0481403	0.032293	0.0265325	0.0285283	0.0235803	0.0100624	0.0059887	-0.00287103	0.0260077	0.0201236	0.0240805	0.018328	0.00993413		0.848885	0.406318	0.406242	0.640668	0.551029	0.607433	0.514602	0.473895	0.366579	0.10497
											0.69769	0.534048	0.369532	0.406684	0.329052	0.254896	0.267206	0.183289	0.20767	0.153176	0.0516532	0.0224203	0.0753697	0.0127694	-0.000181561	0.0495833	0.0214073	0.0248897	0.0332479	0.0180436	0.0210078	0.00549745	0.0078456	0.0262323	0.0280375	0.0207173	0.0151828	0.000543229		0.819599	0.417715	0.449802	0.612788	0.607905	0.61322	0.523245	0.476356	0.380068	0.0772205
											0.702828	0.492492	0.36944	0.39544	0.33669	0.252788	0.264832	0.19345	0.208736	0.157867	0.0559842	0.0100654	0.0817262	0.00298453	0.00056369	0.0518236	0.0248688	0.0277857	0.0308832	0.0169151	0.0250945	0.00792551	0.0075398	0.0235123	0.0205307	0.0281297	0.0247137	0.00546068		0.771255	0.399415	0.451721	0.634536	0.593118	0.623308	0.523354	0.472385	0.378877	0.139682
											0.70397	0.516199	0.37465	0.404242	0.316568	0.255338	0.260502	0.186748	0.22491	0.16306	0.0516377	0.0191134	0.0725668	0.0099646	0.0157775	0.0394514	0.0241311	0.0259197	0.0283304	0.0215543	0.02957	0.00782763	0.00483713	0.0132102	0.0206307	0.0207209	0.0226369	0.0119043		0.815407	0.397319	0.435816	0.592413	0.58973	0.66175	0.532568	0.472214	0.394542	0.0877428
											0.707263	0.51324	0.369282	0.401474	0.322542	0.268176	0.257124	0.183685	0.183652	0.165394	0.0553035	-0.0036602	0.0696023	0.0044735	0.00539087	0.0433609	0.0289542	0.0275881	0.0323993	0.0257095	0.0359346	0.0109911	-0.0047176	0.0179117	0.027894	0.0222041	0.0183101	0.00880807		0.785977	0.387797	0.42395	0.547338	0.626508	0.611064	0.508053	0.463703	0.391147	0.0979052
											0.702442	0.521719	0.357712	0.39014	0.307156	0.261892	0.266506	0.18044	0.217238	0.151891	0.0618275	-0.00287112	0.0717803	0.000717347	0.000731927	0.0416738	0.0282376	0.0316273	0.0218532	0.0238947	0.0264601	-0.00044612	0.00338233	0.023844	0.0304129	0.0200692	0.0225041	0.00521114		0.777227	0.397001	0.449802	0.522906	0.624712	0.626575	0.485823	0.466672	0.384483	0.0779999
											0.712438	0.537584	0.368734	0.40509	0.347768	0.26854	0.266834	0.16691	0.224514	0.178096	0.0539607	-0.000989453	0.0805054	0.0127694	0.00472379	0.0449893	0.0250484	0.0313116	0.03014	0.0198859	0.0255067	-0.000524275	-0.00451725	0.0199863	0.0254992	0.0152237	0.0227078	0.00970873		0.877082	0.457598	0.451721	0.61437	0.627511	0.604467	0.532537	0.475232	0.39807	0.0473056
											0.70385	0.483283	0.36165	0.393838	0.325844	0.267996	0.255304	0.177508	0.218406	0.172329	0.050973	-0.0177058	0.0699023	0.00298453	0.0119705	0.0416914	0.0324941	0.0223881	0.0366789	0.0237815	0.0268148	0.0059887	-0.00097942	0.0286375	0.0249175	0.0234562	0.0171075	0.0117725		0.854415	0.431809	0.449802	0.538782	0.638156	0.63279	0.49829	0.468713	0.421866	0.100937
											0.726704	0.539737	0.357192	0.380116	0.342182	0.267956	0.27768	0.188847	0.203176	0.171742	0.0378343	-0.00982154	0.0751883	0.0099646	0.00558789	0.0389536	0.0200563	0.0218673	0.0265955	0.0134714	0.0271294	0.00549745	-0.00226083	0.0293499	0.0214239	0.0248115	0.023983	0.00919253		0.937575	0.433652	0.451721	0.484058	0.635083	0.629629	0.491582	0.465052	0.428012	0.0803786
											0.724811	0.497739	0.36015	0.397616	0.34417	0.278378	0.267684	0.187778	0.199433	0.183712	0.040299	-0.0201385	0.0715672	0.0044735	0.0040077	0.0400274	0.0227136	0.0298399	0.0329088	0.0229367	0.0314468	0.00792551	-0.000140511	0.0300688	0.0258981	0.0320558	0.0172932	0.0119059		0.928026	0.418383	0.435816	0.516298	0.658827	0.623286	0.52604	0.45992	0.435245	0.0846569
											0.730974	0.542927	0.356378	0.39746	0.32241	0.274216	0.273894	0.193366	0.182528	0.177883	0.0471783	-0.0231409	0.0685635	0.00298453	0.00380721	0.0411093	0.0225649	0.0216483	0.0276552	0.0189091	0.0281658	0.00782763	0.00483713	0.0337636	0.0231101	0.018553	0.021032	0.00970873		0.840908	0.406991	0.42395	0.45276	0.644297	0.627475	0.513783	0.455742	0.432294	0.114105
											0.721325	0.517356	0.355436	0.376448	0.367432	0.275394	0.255546	0.195103	0.188541	0.179689	0.0328871	-0.0211728	0.0678265	0.0099646	0.009363	0.0331987	0.0240159	0.029661	0.0301567	0.0147009	0.0381614	0.0109911	-0.0047176	0.0266878	0.0294003	0.0179582	0.0171298	0.00970873		0.848421	0.397728	0.414299	0.52752	0.658152	0.62041	0.519857	0.463082	0.438662	0.066744
											0.734152	0.520338	0.351056	0.408252	0.336718	0.281432	0.255434	0.18192	0.178947	0.191468	0.0395457	-0.0186095	0.0658102	0.0044735	0.00287401	0.0343215	0.0216627	0.0321985	0.0299387	0.0194149	0.0210259	-0.00296233	0.00338233	0.0323108	0.0247725	0.0211112	0.0140388	0.0117725		0.838035	0.387884	0.404046	0.407775	0.653085	0.622168	0.550126	0.469026	0.447673	0.0837702
											0.731912	0.540033	0.355302	0.378484	0.36955	0.282586	0.251338	0.184961	0.195661	0.178792	0.043676	-0.0204421	0.0664303	0.0107948	0.0056008	0.0522369	0.0253041	0.0223047	0.028878	0.0155499	0.036328	-0.00044612	-0.00451725	0.0295055	0.0225983	0.0203973	0.0240155	0.00919253		0.851018	0.418525	0.435964	0.434356	0.653267	0.622967	0.541858	0.459353	0.456204	0.0870689
											0.746183	0.522454	0.357026	0.38104	0.313352	0.289046	0.239492	0.184297	0.167979	0.181321	0.0270114	-0.0244555	0.0569425	0.000717347	0.000168067	0.0425944	0.0204959	0.0257765	0.0303953	0.0085086	0.0197746	-0.000524275	-0.00097942	0.0301394	0.0219121	0.0172479	0.0213263	0.0119059		0.768604	0.397962	0.414544	0.387288	0.670432	0.635332	0.527267	0.466693	0.477747	0.0710818
											0.745531	0.561584	0.358224	0.378814	0.318212	0.287834	0.252368	0.173282	0.182064	0.18423	0.0381478	-0.0274369	0.0614	0.0127694	0.000974727	0.0466266	0.025125	0.0265613	0.0247053	0.00917067	0.0281261	0.0059887	0.00483713	0.0337147	0.0272275	0.0253945	0.0178061	0.00846073		0.880268	0.389992	0.42395	0.377059	0.659327	0.633685	0.525455	0.463613	0.466807	0.0819306
											0.728846	0.54367	0.3532	0.373204	0.319582	0.290112	0.249994	0.176948	0.182422	0.182144	0.0312698	-0.0156632	0.0513312	0.00298453	-0.00160443	0.0282012	0.0226149	0.0251209	0.028477	0.0127708	-0.000560797	0.00549745	-0.0047176	0.0329653	0.0201587	0.0240708	0.0111965	0.0108025		0.898965	0.423022	0.414299	0.390964	0.680589	0.618143	0.546195	0.45695	0.456893	0.0748067
											0.764789	0.560128	0.340264	0.38819	0.358448	0.293422	0.234264	0.178781	0.16937	0.168199	0.0266167	-0.0201385	0.0551478	0.0099646	0.00258805	0.0448413	0.0244239	0.0182813	0.0264133	0.0085086	0.0100624	0.00792551	0.00483713	0.0333078	0.0202129	0.0131787	0.011261	0.0114606		0.82435	0.387094	0.404046	0.335051	0.664906	0.609354	0.502481	0.43274	0.477568	0.0852957
											0.747314	0.571579	0.335912	0.379996	0.316718	0.299106	0.253602	0.169963	0.173604	0.163911	0.023348	-0.0242592	0.0531655	0.0044735	-0.00727447	0.0424701	0.0135875	0.0199983	0.0248975	0.00917067	0.0210078	0.00782763	0.00483713	0.0282143	0.0177822	0.00789693	0.0131461	0.00919253		0.829953	0.384934	0.435964	0.356093	0.658463	0.636314	0.478252	0.432524	0.460866	0.0925195
											0.73754	0.564717	0.327666	0.383536	0.316584	0.28939	0.252748	0.176328	0.168965	0.176825	0.0324836	-0.0201385	0.0484398	0.000717347	-0.00750367	0.0261623	0.0153329	0.0273234	0.0287443	0.0127708	0.0250945	0.0109911	0.00483713	0.0325573	0.0110579	0.0096938	0.0084586	0.0119059		0.762606	0.35746	0.414544	0.352038	0.657661	0.620368	0.505032	0.426375	0.461422	0.0759391
											0.713507	0.564351	0.322234	0.373932	0.338988	0.294712	0.251476	0.17787	0.156215	0.189893	0.0454117	-0.0242592	0.0532778	0.0127694	-0.00234086	0.0438545	0.0129956	0.0240418	0.0193995	0.00604315	0.02957	0.0059887	-0.0047176	0.0301383	0.00713187	0.0180174	0.0080656	0.00846073		0.841563	0.348458	0.404046	0.336081	0.66112	0.604768	0.470915	0.422415	0.465993	0.0664895
											0.711334	0.566735	0.324164	0.37232	0.354614	0.30432	0.249278	0.184262	0.160036	0.173161	0.0378257	-0.0244646	0.0437508	0.00298453	-9.7172e-05	0.0477069	0.0130445	0.0188535	0.0190284	0.00649992	0.0359346	0.00549745	0.00338233	0.0318394	0.0090186	0.00740387	0.00908053	0.0108025		0.775863	0.332802	0.435964	0.384532	0.668911	0.597611	0.499837	0.412985	0.478868	0.0527949
											0.705345	0.561556	0.314222	0.375786	0.313976	0.297358	0.26523	0.196279	0.149987	0.177071	0.0432717	-0.0231409	0.0358703	0.0099646	-0.00249209	0.0415609	0.00475481	0.0199019	0.0174361	0.00387121	0.0264601	0.00792551	-0.00451725	0.0245377	0.011326	0.00344145	0.00291661	0.0114606		0.858501	0.342587	0.414544	0.294638	0.683737	0.598984	0.473073	0.407383	0.466315	0.0832559
											0.694002	0.578521	0.300706	0.395016	0.307572	0.318398	0.271604	0.184315	0.146898	0.171202	0.0359066	-0.0211728	0.0323795	0.0044735	-0.00914487	0.0404788	0.00702767	0.0144099	0.0130615	0.00673007	0.0255067	0.00782763	-0.00097942	0.0224282	0.0115249	0.00726727	-6.58656e-05	0.0108025		0.848578	0.324736	0.403222	0.27224	0.689863	0.551473	0.47438	0.40318	0.448029	0.0853081
											0.699824	0.569977	0.298126	0.382064	0.329962	0.316672	0.260326	0.218603	0.170525	0.178893	0.0308492	-0.0186095	0.0239911	0.0127694	0.0021222	0.041712	0.0133217	0.00959707	0.0119958	7.14687e-05	0.0268148	0.0109911	-0.00226083	0.0227543	0.0108663	0.0067408	0.00498658	0.0114606		0.859172	0.340139	0.400972	0.339503	0.66071	0.577274	0.464012	0.394232	0.457553	0.0781774
											0.691524	0.539492	0.293232	0.372108	0.334348	0.309212	0.267174	0.202073	0.153666	0.176974	0.0382617	-0.0201385	0.0240875	0.00298453	-0.00602083	0.032872	0.00382385	0.0178144	0.0116348	0.00428535	0.0271294	0.0059887	-0.000140511	0.0152235	0.00630071	0.00305351	-0.00854953	0.0109543		0.926586	0.322355	0.372355	0.285566	0.658463	0.575761	0.454267	0.379201	0.458728	0.0854012
											0.664902	0.55302	0.284784	0.36037	0.318694	0.300056	0.247782	0.185409	0.136413	0.161928	0.0416524	-0.0201385	0.024132	0.0099646	0.000214982	0.0428947	0.0121161	0.0194069	0.0165989	0.0085086	0.0314468	0.00549745	0.0073188	0.0232608	0.00175712	-0.00111915	-0.000699253	0.0134379		0.815265	0.31464	0.362977	0.322879	0.657661	0.572603	0.410509	0.374321	0.456375	0.0952371
											0.677838	0.556265	0.284136	0.345348	0.309092	0.303308	0.234378	0.177063	0.147672	0.142072	0.0434235	-0.0242592	0.017812	0.0044735	0.00199195	0.0411245	0.000344921	0.0095428	0.00457451	0.0085086	0.0281658	0.00792551	0.00342837	0.0156743	0.00461505	0.007469	-0.00577831	0.0107941		0.797141	0.326234	0.346669	0.285796	0.66112	0.559073	0.420339	0.355388	0.445861	0.0805894
											0.67198	0.562214	0.268974	0.338746	0.288162	0.288938	0.240344	0.188075	0.136372	0.144502	0.0392574	-0.0201385	0.0242989	0.0044735	0.00232779	0.0394646	0.00914507	0.0130145	0.00582353	0.0085086	0.0381614	0.00782763	0.00338233	0.0175113	0.00587137	0.00376767	-0.00549919	0.00954027		0.78971	0.328079	0.356863	0.276363	0.668911	0.531013	0.395301	0.342193	0.441693	0.0630031
											0.642645	0.575089	0.269942	0.33633	0.285684	0.306918	0.234776	0.180486	0.131588	0.15334	0.0267638	-0.0201385	0.0196306	0.00298453	-0.00336288	0.0378157	-0.00350615	0.00683713	0.00878033	0.0085086	0.0210259	0.0109911	-0.00451725	0.0124095	0.00489019	-0.000378712	-0.0071138	0.00643127		0.776147	0.316233	0.338269	0.270522	0.683737	0.52486	0.373482	0.335633	0.440456	0.0510008
											0.643768	0.560734	0.261074	0.326508	0.270964	0.299842	0.23348	0.185986	0.131479	0.139413	0.0327374	-0.0242592	0.0158272	0.00298453	-0.00634735	0.0398937	0.00572381	0.00391845	0.00947627	0.00917067	0.0197746	0.00792551	-0.00097942	0.0184663	0.00432971	-0.00066864	-0.009579	0.00104582		0.896191	0.311038	0.354312	0.275334	0.689863	0.526	0.352066	0.321689	0.455907	0.0807755
											0.63023	0.551119	0.250812	0.298974	0.282462	0.284714	0.217238	0.190179	0.143208	0.129468	0.0309594	-0.0244646	0.0111797	0.0099646	-0.00158579	0.0420985	0.0035195	0.0045619	0.00651978	0.0127708	0.0281261	0.00782763	-0.00226083	0.0091038	0.00401923	-0.00076758	-0.0108115	-0.00096112		0.85729	0.28589	0.335786	0.253281	0.66071	0.505404	0.332636	0.282748	0.427661	0.0491015
											0.639786	0.576865	0.24583	0.301936	0.263822	0.31785	0.224514	0.171757	0.121318	0.135055	0.0372397	-0.0231409	0.0151111	0.0044735	-0.00336288	0.0446877	5.16499e-05	0.00244873	-0.000798887	0.00604315	-0.000560797	0.0109911	-0.000140511	0.0164291	0.0053745	-0.00213507	-0.0118955	-0.00643167		0.818581	0.308783	0.327751	0.309487	0.625189	0.494348	0.327119	0.280541	0.438701	0.0370397
											0.617977	0.542719	0.24053	0.294752	0.264272	0.314758	0.218406	0.154908	0.131382	0.13676	0.0465042	-0.0211728	0.00395065	0.0107948	-0.00634735	0.0406226	6.52552e-05	0.0020545	0.000862653	0.00649992	0.0100624	0.00782763	0.0073188	0.00602886	0.00437866	-0.00208683	-0.00331737	-0.000736967		0.86315	0.306428	0.339827	0.243387	0.669902	0.459785	0.302279	0.273523	0.433763	0.0517802
											0.603333	0.575853	0.22885	0.311128	0.29543	0.296354	0.203176	0.181173	0.131579	0.124283	0.0366391	-0.0186095	0.00173117	0.000717347	-0.00158579	0.0257757	0.00279086	0.00773453	0.00379819	0.00387121	0.0210078	0.0109911	0.00342837	0.0115569	0.00438154	0.00629025	-0.0117099	0.00100197		0.850952	0.298071	0.341746	0.233178	0.684306	0.415427	0.321833	0.257512	0.435815	0.059004
											0.584937	0.531209	0.2077	0.299724	0.262064	0.302202	0.199433	0.202497	0.123348	0.115397	0.0393735	-0.0204421	0.0115632	0.0127694	-0.00336288	0.0375359	-0.00619194	0.00630278	0.00161407	0.00673007	0.0250945	0.00782763	-0.0047176	0.00236303	0.00630071	-0.00276737	-0.00767393	-0.00492955		0.838721	0.30411	0.329407	0.226246	0.674876	0.436385	0.31245	0.254408	0.421572	0.0632821
											0.569593	0.536463	0.206966	0.28262	0.26457	0.316178	0.182528	0.175207	0.121709	0.126448	0.032613	-0.0244555	0.0108261	0.00298453	-0.00634735	0.0326096	-0.0020408	0.00391845	0.00136464	7.14687e-05	0.02957	0.0059887	0.00338233	0.0069188	0.00175712	-0.00325179	-0.0105117	0.00602886		0.921114	0.308536	0.323996	0.247744	0.661273	0.436858	0.285693	0.238437	0.42199	0.0868792
											0.567711	0.538502	0.189641	0.274364	0.25706	0.309272	0.188541	0.186385	0.120808	0.105911	0.0455354	-0.0274369	0.0135721	0.0099646	-0.00158579	0.0392773	-0.00611761	0.0045619	0.00457451	0.00428535	0.0359346	0.00549745	-0.00451725	0.00953973	0.00461505	-0.00474017	-0.0118955	0.0115569		0.856958	0.306182	0.297803	0.215097	0.669312	0.405301	0.283785	0.22892	0.425519	0.0891981
											0.552266	0.535805	0.186177	0.259426	0.256972	0.297132	0.178947	0.192449	0.112416	0.0969262	0.0417622	-0.0156632	0.00290663	0.00298453	-0.00547096	0.0415952	-0.00350615	0.00244873	0.00582353	-0.00263867	0.0264601	0.00792551	-0.00097942	0.00488981	0.00587137	-0.00326219	-0.00331737	0.00236303		0.801988	0.292399	0.321649	0.247234	0.673162	0.406899	0.268016	0.212607	0.41112	0.0751702
											0.536505	0.534305	0.177478	0.247112	0.255202	0.305252	0.195661	0.183649	0.109346	0.103216	0.0344908	-0.028237	0.00197672	0.0099646	-0.00337875	0.038604	0.00572381	0.0020545	0.00878033	0.000578003	0.0255067	0.00782763	-0.00226083	-0.00609153	0.00489019	-0.00339443	-0.0117099	0.0069188		0.765059	0.274421	0.319198	0.250993	0.664742	0.397913	0.258237	0.217328	0.408489	0.0656134
											0.519736	0.531482	0.16583	0.234342	0.230006	0.294996	0.167979	0.177803	0.0910792	0.0932816	0.0357746	-0.0275924	0.00244317	0.0044735	-0.00356696	0.0289885	0.0035195	0.00773453	0.00947627	0.00917067	0.0268148	0.0059887	-0.000140511	0.00142531	0.00432971	-0.00340927	-0.00767393	0.00488981		0.839599	0.295052	0.310489	0.233898	0.685354	0.343039	0.255234	0.208294	0.390918	0.0741433
											0.517558	0.506483	0.165882	0.22558	0.233144	0.304322	0.182064	0.17185	0.0801084	0.0942952	0.0409883	-0.0244646	-0.00217826	0.0107948	-0.00337875	0.0336633	5.16499e-05	0.00391845	0.00457451	0.0127708	0.0271294	0.0059887	0.0073188	0.0164291	0.00401923	-0.000378712	-0.0105117	0.00142531		0.76007	0.285143	0.316782	0.234948	0.695178	0.364149	0.243351	0.195232	0.387564	0.0679921
											0.50206	0.499325	0.152349	0.21459	0.227638	0.284016	0.182422	0.16323	0.0749876	0.0958634	0.0383589	-0.0231409	0.00688525	0.000717347	-0.00356696	0.0325465	-0.00350615	0.0045619	0.00457451	0.00604315	0.0314468	0.0059887	0.00342837	0.00602886	0.00630071	-0.00066864	-0.0118955	-0.00283999		0.809613	0.301579	0.321392	0.235452	0.713309	0.354854	0.234923	0.194143	0.381202	0.0512248
											0.484165	0.491189	0.153156	0.227516	0.237986	0.298474	0.16937	0.170857	0.102479	0.102862	0.0203097	-0.0211728	-0.00417095	0.0127694	-0.00337875	0.0267678	0.00572381	0.00244873	0.00457451	0.00649992	0.0281658	0.00549745	-0.0047176	0.0115569	0.00630071	-0.00076758	-0.00331737	0.00254565		0.798289	0.28528	0.31894	0.222757	0.666608	0.331639	0.225762	0.183204	0.370219	0.0414265
											0.492526	0.487022	0.142839	0.220668	0.221828	0.286894	0.173604	0.15925	0.106376	0.101602	0.0214271	-0.0186095	-0.00637218	0.00298453	-0.00356696	0.0243297	-0.00350615	0.0020545	0.00582353	0.00387121	0.0381614	0.00792551	0.00338233	0.0164291	0.00175712	-0.00213507	-0.0118955	0.00107285		0.715208	0.293126	0.304583	0.215771	0.690914	0.331753	0.236205	0.174332	0.369377	0.0419155
											0.464708	0.48621	0.135309	0.206092	0.228206	0.280896	0.168965	0.151609	0.090076	0.102462	0.0386323	-0.0204421	-0.00889908	0.0099646	0.000214982	0.0286829	0.00572381	0.00773453	0.00878033	0.00673007	0.0210259	0.00782763	-0.00451725	0.00602886	0.00630071	-0.000378712	-0.00331737	0.00354197		0.750249	0.270693	0.285854	0.208909	0.682067	0.303619	0.228835	0.171937	0.349666	0.0590411
											0.472433	0.486262	0.12289	0.200316	0.219368	0.297878	0.156215	0.165934	0.0757116	0.096014	0.0237706	-0.0244555	-0.0110117	0.0044735	0.00199195	0.0332634	0.0035195	0.00630278	0.00947627	7.14687e-05	0.0197746	0.0109911	-0.00097942	0.0115569	0.00175712	-0.000378712	-0.0117099	0.00953973		0.728968	0.264402	0.307346	0.185458	0.641871	0.298784	0.21743	0.166601	0.350925	0.0512248
											0.450968	0.47645	0.124678	0.198866	0.211544	0.284482	0.160036	0.154032	0.0768042	0.111166	0.0312923	-0.0274369	-0.00746857	0.000717347	0.00232779	0.0299264	5.16499e-05	0.005025	0.00651978	0.00428535	0.0281261	0.00792551	-0.00226083	0.00236303	0.00461505	-0.00066864	-0.00767393	0.00488981		0.780124	0.253393	0.297025	0.193575	0.693038	0.297526	0.203809	0.156688	0.339396	0.0414265
											0.43489	0.455879	0.111166	0.177923	0.184795	0.28053	0.149987	0.128068	0.075892	0.106376	0.0335119	-0.0156632	-0.00689791	0.0127694	-0.00336288	0.0258517	6.52552e-05	0.0045619	-0.000798887	-0.00263867	-0.000560797	0.00782763	-0.000140511	0.0164291	0.00587137	-0.00076758	-0.0105117	0.00142531		0.788731	0.206683	0.314145	0.188892	0.61594	0.28161	0.20216	0.155288	0.326056	0.0419155
											0.433756	0.457811	0.101311	0.156923	0.202632	0.28268	0.146898	0.122043	0.0850918	0.090076	0.0337205	-0.028237	-0.00982338	0.00298453	-0.00634735	0.0293207	0.00279086	0.00244873	0.000862653	0.000578003	0.0100624	0.0109911	0.0073188	0.00602886	0.00489019	-0.00213507	-0.00372823	-0.00283999		0.688433	0.181667	0.297166	0.176089	0.682706	0.272423	0.193818	0.143648	0.319579	0.0590411
											0.430769	0.442736	0.0871846	0.150448	0.196708	0.277242	0.170525	0.135004	0.0683706	0.0757116	0.0295143	-0.0275924	-0.011402	0.00298453	-0.00158579	0.0234774	-0.00619194	0.0020545	0.00379819	0.00604315	0.0210078	0.00792551	0.00342837	0.0115569	0.00432971	-0.00208683	-0.0112671	0.00254565		0.707164	0.199523	0.305341	0.179729	0.632761	0.185931	0.190941	0.141726	0.312689	0.0512248
											0.41942	0.445201	0.0812928	0.162664	0.187641	0.282378	0.153666	0.103899	0.0894846	0.0768042	0.0279917	-0.0231409	-0.0119385	0.0099646	0.000214982	0.0232977	-0.0020408	0.0045619	0.00161407	0.00649992	0.0250945	0.00782763	-0.0047176	0.00236303	0.00401923	-0.00276737	-0.0126081	0.00107285		0.667728	0.185611	0.281972	0.168076	0.628157	0.228596	0.187357	0.140279	0.297505	0.0414265
											0.409914	0.440898	0.0717874	0.141441	0.166758	0.27767	0.136413	0.111385	0.0795736	0.075892	0.0321419	-0.0211728	-0.0134806	0.0044735	0.00199195	0.0224493	-0.00611761	0.00244873	0.00136464	0.00387121	0.02957	0.0109911	0.00338233	0.0069188	0.0053745	-0.00325179	-0.0105295	0.00354197		0.714663	0.158418	0.275418	0.150847	0.669544	0.245198	0.176448	0.127781	0.27001	0.0419155
											0.398572	0.450073	0.0636044	0.164412	0.187268	0.25263	0.147672	0.114463	0.0793692	0.0850918	0.0285752	-0.0186095	-0.0106461	0.0107948	0.000214982	0.0159462	-0.00577597	0.0045619	-0.00116805	0.00673007	0.0359346	0.00792551	-0.00451725	0.00488981	0.00437866	-0.00474017	-0.00767393	0.0069188		0.633328	0.174769	0.277997	0.14897	0.625052	0.224172	0.202883	0.130689	0.269056	0.0501059
											0.379434	0.421	0.0525672	0.15146	0.184659	0.268496	0.136372	0.106911	0.085466	0.0683706	0.0295708	-0.0204421	-0.009049	0.000717347	0.000214982	0.0203771	-0.00350615	0.00244873	0.00245191	7.14687e-05	0.0264601	0.00782763	-0.00097942	0.00142531	0.00438154	-0.00326219	-0.0105117	0.00488981		0.533837	0.141811	0.283498	0.13401	0.643304	0.208823	0.198635	0.116987	0.246533	0.0501059
											0.365036	0.414157	0.0493678	0.115051	0.176826	0.273636	0.131588	0.10224	0.0717874	0.0894846	0.023725	-0.0244555	-0.0146682	0.0127694	0.00199195	0.0196871	0.00572381	0.0020545	-0.00494951	0.00428535	0.0255067	0.0109911	-0.00226083	-0.00283999	0.00262337	-0.00339443	-0.00372823	-0.00688967		0.513293	0.12101	0.266096	0.124406	0.65153	0.220257	0.185108	0.118422	0.24203	0.0407795
											0.354676	0.406203	0.0439112	0.128878	0.160036	0.279034	0.131479	0.115649	0.0636044	0.0795736	0.0281477	-0.0274369	-0.0110117	0.00298453	0.00232779	0.0191803	0.0035195	0.00773453	0.000128699	-0.00263867	0.0268148	0.00792551	-0.000140511	0.00254565	0.000739813	-0.00340927	-0.0118955	0.00115952		0.507456	0.0838805	0.261911	0.126638	0.630475	0.14507	0.174784	0.113121	0.230721	0.0369788
											0.331064	0.381202	0.0355876	0.118597	0.149987	0.267618	0.143208	0.101542	0.0525672	0.0793692	0.0205905	-0.0156632	-0.00746857	0.0099646	-0.00336288	0.0244413	5.16499e-05	0.00630278	0.00582353	0.000578003	0.0271294	0.00782763	0.0073188	0.00107285	0.00233986	-0.00415825	-0.00331737	0.00602886		0.633019	0.080003	0.256718	0.116274	0.607876	0.193705	0.171413	0.106941	0.215579	0.0439475
											0.32599	0.370219	0.0355876	0.104691	0.146898	0.265404	0.121318	0.0770161	0.0493678	0.085466	0.0221692	-0.0231409	-0.00689791	0.0044735	-0.00634735	0.0224696	-0.00350615	0.00391845	0.00651978	0.00604315	0.0314468	0.0109911	0.00342837	0.00354197	0.00175712	-0.00342493	-0.0117099	0.0115569		0.563936	0.0590411	0.238005	0.119402	0.534312	0.178516	0.174235	0.0996948	0.215647	0.0444119
											0.318276	0.369377	0.0355876	0.110557	0.170525	0.268912	0.131382	0.0640341	0.0439112	0.0717874	0.0175963	-0.0211728	-0.00982338	0.000717347	-0.00158579	0.0183715	0.00572381	0.0045619	-0.000798887	0.00649992	0.0281658	0.00792551	-0.0047176	0.00953973	0.00461505	-0.00540917	-0.00767393	0.00236303		0.570843	0.0512248	0.241285	0.10589	0.525443	0.10764	0.156482	0.0931642	0.198054	0.0342112
											0.311329	0.349666	0.0243242	0.0989906	0.153666	0.256558	0.131579	0.0610217	0.0355876	0.0636044	0.0307939	-0.0186095	-0.011402	0.0127694	-0.00547096	0.0233377	0.0035195	0.00244873	0.000862653	0.00387121	0.0381614	0.00782763	0.00338233	0.00488981	0.00587137	-0.00066864	-0.0105117	0.0069188		0.602267	0.0414265	0.250065	0.0791728	0.545062	0.140956	0.157897	0.0951674	0.199103	0.0438683
											0.299113	0.350925	0.0226694	0.122779	0.136413	0.266264	0.123348	0.0675019	0.0243242	0.0525672	0.0309567	-0.0204421	-0.0119385	0.00298453	-0.00337875	0.0235803	5.16499e-05	0.0020545	0.00379819	0.00673007	0.0210259	0.0109911	-0.00451725	0.00142531	0.00489019	-0.00076758	-0.0118955	0.00488981		0.546421	0.0419155	0.227839	0.0781956	0.498798	0.135072	0.171577	0.0935957	0.185691	0.0193849
											0.299239	0.339396	0.0355876	0.0869052	0.147672	0.244544	0.121709	0.0519495	0.0226694	0.0493678	0.0292498	-0.0156632	-0.0134806	0.0099646	-0.00356696	0.0180436	6.52552e-05	0.00773453	0.00161407	7.14687e-05	0.0210078	0.0059887	-0.00097942	-0.00283999	0.00432971	-0.00213507	-0.00331737	0.00142531		0.572247	0.0590411	0.245277	0.0892066	0.473135	0.119334	0.150661	0.0915304	0.175902	0.0231233
											0.285939	0.326056	0.0243242	0.0877814	0.136372	0.26467	0.120808	0.0556926	0.0355876	0.0439112	0.0294011	-0.0156632	-0.0106461	0.0044735	0.00468686	0.0169151	0.00279086	0.00391845	0.00136464	0.00428535	0.0250945	0.00549745	-0.00226083	0.00254565	0.00401923	-0.00208683	-0.0118955	-0.00283999		0.608008	0.0512248	0.243162	0.0846423	0.402761	0.127627	0.163341	0.0917354	0.159757	0.0285336
											0.26216	0.319579	0.0226694	0.0698078	0.131588	0.266178	0.112416	0.057231	0.0243242	0.0355876	0.0301744	-0.0156632	-0.009049	0.0127694	-0.000414255	0.0215543	-0.00619194	0.0045619	-0.00116805	-0.00263867	0.02957	0.00792551	-0.000140511	0.00107285	0.0053745	-0.00276737	-0.00331737	0.00254565		0.541544	0.0414265	0.218365	0.0721269	0.390128	0.0924997	0.157833	0.0917617	0.162081	0.0285883
											0.267945	0.312689	0.0058807	0.0728182	0.131479	0.259308	0.109346	0.053456	0.0226694	0.0355876	0.0285484	-0.0231409	-0.0146682	0.00298453	0.00199195	0.0257095	-0.0020408	0.00244873	0.00245191	0.000578003	0.0359346	0.00782763	0.0073188	0.00354197	0.00437866	-0.00325179	-0.0117099	0.00107285		0.546732	0.0419155	0.211624	0.0635757	0.32854	0.0856069	0.14404	0.0808441	0.144516	0.0191975
											0.248856	0.297505	0.0163985	0.0689186	0.143208	0.252652	0.0910792	0.05112	0.0058807	0.0243242	0.0209624	-0.0211728	-0.0136901	0.0099646	0.00232779	0.0238947	-0.00611761	0.0020545	-0.00494951	0.00604315	0.0264601	0.0109911	0.00342837	0.0069188	0.00438154	-0.00474017	-0.00767393	0.00354197		0.528379	0.0590411	0.217561	0.0577727	0.326414	0.0520956	0.156928	0.0836948	0.131704	0.0231233
											0.241989	0.27001	0.0355876	0.0697204	0.121318	0.273344	0.0801084	0.0578243	0.0243242	0.0226694	0.018677	-0.0186095	-0.00746857	0.0044735	-0.00336288	0.0272536	-0.00577597	0.00773453	0.000128699	0.00649992	0.0255067	0.0059887	-0.0047176	0.00488981	0.00262337	-0.00326219	-0.0105117	0.00953973		0.510775	0.0512248	0.208028	0.0565757	0.306054	0.110671	0.149952	0.0797098	0.11334	0.0285336
											0.228789	0.269056	0.0243242	0.076339	0.131382	0.26333	0.0749876	0.0507709	0.0226694	0.0355876	0.0263936	-0.0204421	-0.00689791	0.0044735	-0.00634735	0.028426	-0.00168479	0.00630278	0.00651978	0.00387121	0.0268148	0.00549745	0.00338233	0.00142531	0.000739813	-0.00339443	-0.00372823	0.00488981		0.505426	0.0414265	0.206937	0.0573888	0.270938	0.0892741	0.170492	0.0866147	0.105681	0.0285883
											0.215547	0.246533	0.0226694	0.0515516	0.131579	0.273804	0.102479	0.0414612	0.0355876	0.0243242	0.0155482	-0.0156632	-0.00982338	0.0044735	-0.00158579	0.0198859	0.00572381	0.005025	-0.000798887	0.00673007	0.0271294	0.00792551	-0.00451725	0.00254565	0.00233986	-0.00340927	-0.0112671	0.00142531		0.535376	0.0419155	0.201978	0.0352388	0.252745	0.0844108	0.166631	0.0868948	0.0933236	0.0191975
											0.201916	0.24203	0.0058807	0.0479012	0.123348	0.246482	0.106376	0.0338181	0.0243242	0.0226694	0.021212	-0.0231409	-0.011402	0.0127694	-0.00547096	0.0237815	0.0035195	0.00388836	0.000862653	7.14687e-05	0.0314468	0.00782763	-0.00097942	0.00107285	0.00175712	-0.00415825	-0.0126081	-0.00283999		0.445212	0.0501059	0.145085	0.0485475	0.207333	0.0920095	0.162443	0.0813866	0.0826857	0.0231233
											0.18745	0.230721	0.0163985	0.036081	0.121709	0.248374	0.090076	0.0414612	0.0226694	0.0058807	0.0233328	-0.0211728	-0.0119385	0.00298453	-0.00337875	0.0134714	5.16499e-05	0.005025	0.00379819	0.00428535	0.0281658	0.0109911	-0.00226083	0.00354197	0.00461505	-0.00342493	-0.0105295	0.00488981		0.427118	0.0501059	0.148583	0.0257667	0.220079	0.0593705	0.14404	0.0860357	0.0683374	0.0231233
											0.174709	0.215579	0.0243242	0.0559076	0.120808	0.257282	0.0757116	0.0414612	0.0058807	0.0163985	0.0276437	-0.0186095	-0.0134806	0.0099646	-0.00356696	0.0229367	6.52552e-05	0.00388836	0.00161407	-0.00263867	0.0381614	0.00792551	-0.000140511	0.0069188	0.00587137	-0.00540917	-0.00767393	0.00142531		0.438934	0.0407795	0.15267	0.0337879	0.169624	0.0682258	0.156928	0.088232	0.0641781	0.0285336
											0.171002	0.215647	0.0058807	0.0550824	0.112416	0.24444	0.0768042	0.0476122	0.0163985	0.0355876	0.0312464	-0.0204421	-0.0106461	0.0044735	0.00468686	0.0189091	0.00279086	0.00388836	0.00136464	0.000578003	0.0210259	0.00782763	0.0073188	0.00254565	0.00489019	-0.00066864	-0.0105117	-0.00283999		0.428198	0.0369788	0.140986	0.0246071	0.148816	0.0332595	0.149952	0.0841396	0.0570846	0.0285883
											0.16486	0.198054	0.0163985	0.0464332	0.109346	0.243914	0.075892	0.0452607	0.0355876	0.0243242	0.0324637	-0.0156632	-0.009049	0.0044735	-0.000414255	0.0147009	-0.00619194	0.00244873	-0.00116805	0.00604315	0.0268148	0.00792551	0.00342837	0.00107285	0.00432971	-0.00076758	-0.00372823	0.00254565		0.351758	0.0439475	0.137709	0.0252784	0.141811	0.0543245	0.170492	0.0824497	0.0462639	0.0191975
											0.158759	0.199103	0.0243242	0.0478648	0.0910792	0.25334	0.0850918	0.0476122	0.0243242	0.0226694	0.0267638	-0.0156632	-0.00978669	0.000717347	0.00199195	0.0194149	-0.0020408	0.0020545	0.00245191	0.00649992	0.0271294	0.00782763	0.00338233	0.00354197	0.00401923	-0.00213507	-0.0112671	0.00107285		0.335623	0.0444119	0.131976	0.0246071	0.12101	0.0591498	0.166631	0.0793084	0.0316215	0.0231233
											0.142295	0.185691	0.0226694	0.0371512	0.0801084	0.236474	0.0683706	0.0452607	0.0355876	0.0058807	0.0315364	-0.0231409	-0.00759305	0.0127694	0.00232779	0.0155499	-0.00611761	0.00773453	-0.00494951	0.00387121	0.0314468	0.0109911	-0.00451725	0.0069188	0.0053745	-0.00208683	-0.0126081	0.00354197		0.281246	0.0342112	0.107648	0.00301286	0.0838805	0.0350005	0.162443	0.0841396	0.0294702	0.0285336
											0.134001	0.175902	0.0058807	0.0245002	0.0749876	0.23285	0.0894846	0.0338181	0.0243242	0.0163985	0.0276437	-0.0211728	-0.00452142	0.00298453	-0.00336288	0.0085086	-0.00577597	0.00630278	0.000128699	0.00673007	0.0281658	0.00792551	-0.00097942	0.00488981	0.00437866	-0.00276737	-0.0105295	0.00953973		0.350311	0.0419155	0.0946181	0.012535	0.080003	0.0346261	0.165988	0.0824497	0.00764491	0.0285883
											0.124688	0.159757	0.0163985	0.0334848	0.072479	0.22734	0.0795736	0.0414612	0.0058807	0.0243242	0.0312464	-0.0156632	-0.0125197	0.0099646	-0.00634735	0.00917067	-0.00168479	0.00391845	0.00582353	7.14687e-05	0.0381614	0.00782763	-0.00226083	0.00142531	0.00438154	-0.00325179	-0.00331737	0.00488981		0.336951	0.0345913	0.103918	0.0187887	0.0590411	0.0536618	0.156806	0.0793084	-0.0152928	0.0191975
											0.120313	0.162081	0.0058807	0.0250498	0.076376	0.222378	0.0793692	0.0414612	0.0163985	0.0226694	0.0324637	-0.0231409	-0.00978669	0.0044735	-0.00158579	0.0178192	0.00279086	0.0045619	0.00651978	0.00428535	0.0210259	0.00782763	-0.000140511	-0.00283999	0.00262337	-0.00474017	-0.0117099	0.00142531		0.356917	0.0444119	0.0966722	0.012535	0.0512248	-0.0131104	0.153707	0.0825678	-0.0247893	0.0231233
											0.114744	0.144516	0.0163985	0.0207128	0.060076	0.213652	0.085466	0.0338181	0.0226694	0.0058807	0.0267638	-0.0211728	-0.00759305	0.0127694	-0.00547096	0.0127708	-0.00619194	0.00244873	-0.000798887	-0.00263867	0.0346586	0.0109911	0.0073188	0.00254565	0.000739813	-0.00326219	-0.00767393	-0.00283999		0.296807	0.0342112	0.0825095	0.0252784	0.0414265	0.0289602	0.156806	0.0807565	-0.0231362	0.0231233
											0.110727	0.131704	0.0226694	0.0134761	0.0757116	0.213742	0.0711476	0.0414612	0.0058807	0.0163985	0.0315364	-0.0211728	-0.00452142	0.00298453	-0.00337875	0.0161869	-0.0020408	0.0020545	0.000862653	0.000578003	0.0368001	0.00782763	0.00342837	0.00107285	0.00233986	-0.00339443	-0.0105117	0.00254565		0.284746	0.0419155	0.0910256	0.0246071	0.0419155	0.00926662	0.153707	0.0865424	-0.0126219	0.0285336
[truncated: 251 more columns]

## Sheet: Figure 9
Fig. 9a											Fig. 9b											Fig. 9c														Fig. 9d
Ratio of reversal (cooling)	Genotype 2.7 oC/s (20--15 oC)										Ratio of turn (cooling)	Genotype 2.7 oC/s (20--15 oC)										Ratio of reversal (cooling)	Genotype 2.7 oC/s (20--15 oC)													Ratio of turn (cooling)	Genotype 2.7 oC/s (20--15 oC)
	Sample	ASH::HisCl1 (No HIS)	ASH::HisCl1 (Add HIS)		RIA::HisCl1; AIB::HisCl1 (No HIS)	RIA::HisCl1; AIB::HisCl1 (Add HIS)		Wild-type	glr-1; glr-3; glr-6			Sample	ASH::HisCl1 (No HIS)	ASH::HisCl1 (Add HIS)		RIA::HisCl1; AIB::HisCl1 (No HIS)	RIA::HisCl1; AIB::HisCl1 (Add HIS)		Wild-type	glr-1; glr-3; glr-6			Sample	AVA::HisCl1 (No His)	AVA::HisCl1 (Add HIS)		AVA+AVD+AVE::HisCl1 (No HIS)	AVA+AVD+AVE::HisCl1 (Add HIS)		AVA::PHminiSOG (no light)	AVA::PHminiSOG (Add light)		AVA+AVE+AVD::PHminiSOG (no light)	AVA+AVE+AVD::PHminiSOG (Add light)			Sample	AVA::HisCl1 (No His)	AVA::HisCl1 (Add HIS)		AVA+AVD+AVE::HisCl1 (No HIS)	AVA+AVD+AVE::HisCl1 (Add HIS)		AVA::PHminiSOG (no light)	AVA::PHminiSOG (Add light)		AVA+AVE+AVD::PHminiSOG (no light)	AVA+AVE+AVD::PHminiSOG (Add light)
	1	0.5	0.2		0.5	0.2		0.6	0.3			1	0.3	0.1		0.3	0.1		0.4	0.1			1	0.5	0.4		0.6	0.2		0.545	0.3		0.6	0.2			1	0.3	0.2		0.4	0.1		0.363	0.1		0.3	0.1
	2	0.6	0.1		0.7	0.3		0.6	0.2			2	0.4	0		0.5	0.2		0.3	0.1			2	0.5	0.3		0.6	0.2		0.636	0.4		0.7	0.2			2	0.2	0.1		0.2	0		0.545	0.2		0.4	0.1
	3	0.7	0.1		0.6	0.3		0.7	0.3			3	0.4	0.1		0.3	0.1		0.5	0.2			3	0.8	0.1		0.7	0.4		0.6	0.1		0.4	0.1			3	0.5	0		0.5	0.2		0.4	0		0.1	0
	4	0.8	0.091		0.8	0.2		0.4	0.3			4	0.5	0.182		0.5	0.1		0.2	0.2			4	0.7	0.2		0.727	0.1		0.8	0.4		0.7	0.4			4	0.4	0.1		0.545	0.1		0.5	0.1		0.4	0.2
	5	0.667	0.1		0.636	0.2		0.7	0.2			5	0.417	0.1		0.363	0.1		0.5	0.1			5	0.636	0.5		0.636	0.1		0.454	0.5		0.636	0.1			5	0.363	0.2		0.363	0		0.182	0.3		0.454	0
	6				0.727	0.1		0.727	0.2			6				0.545	0.1		0.545	0.1			6	0.727	0.4		0.545	0.3		0.6	0.2		0.454	0.3			6	0.454	0.2		0.363	0.2		0.3	0.182		0.363	0.1
	7					0.273			0.1			7					0.09			0.1			7		0.3		0.6	0.273			0.3			0.182			7		0.1		0.4	0.182			0.1			0.091
	8					0.273			0.182			8					0.182			0.09			8		0.273			0.182			0.3			0.1			8		0.091			0.091			0.1			0
	9								0.273			9								0.182			average	0.643833	0.309125		0.629714	0.219375		0.605833	0.3125		0.581667	0.19775			average	0.3695	0.123875		0.395857	0.109125		0.381667	0.13525		0.336167	0.073875
	average	0.653	0.1182		0.66	0.231		0.621	0.228			average	0.4	0.0964		0.418	0.122		0.407	0.13			s.e.m	0.05	0.044		0.03	0.04		0.05	0.044		0.052	0.04			s.e.m	0.045	0.03		0.042	0.03		0.054	0.032		0.03	0.03
	s.e.m	0.05	0.021		0.043	0.024		0.05	0.023			s.e.m	0.032	0.03		0.045	0.0153		0.055	0.016
	p-value (student’s t test or Mann-Whitney rank sum test)	Control	P ≤ 0.001		Control	P ≤ 0.001		Control	P ≤ 0.001			p-value (student’s t test or Mann-Whitney rank sum test)	control	P ≤ 0.001		Control	P ≤ 0.001		Control	P ≤ 0.001		Ratio of turn (cooling)	Genotype 2.7 oC/s (20--15 oC)													Ratio of turn (baseline)	Genotype 2.7 oC/s (20--15 oC)
																							Sample	AVA::HisCl1 (No His)	AVA::HisCl1 (Add HIS)		AVA+AVD+AVE::HisCl1 (No HIS)	AVA+AVD+AVE::HisCl1 (Add HIS)		AVA::PHminiSOG (no light)	AVA::PHminiSOG (Add light)		AVA+AVE+AVD::PHminiSOG (no light)	AVA+AVE+AVD::PHminiSOG (Add light)			Sample	AVA::HisCl1 (No His)	AVA::HisCl1 (Add HIS)		AVA+AVD+AVE::HisCl1 (No HIS)	AVA+AVD+AVE::HisCl1 (Add HIS)		AVA::PHminiSOG (no light)	AVA::PHminiSOG (Add light)		AVA+AVE+AVD::PHminiSOG (no light)	AVA+AVE+AVD::PHminiSOG (Add light)
Ratio of reversal (baseline)	Genotype 2.7 oC/s (20--15 oC)										Ratio of turn (baseline)	Genotype 2.7 oC/s (20--15 oC)											1	0.3	0.2		0.4	0.1		0.363	0.1		0.3	0.1			1	0.1	0		0	0		0.1	0.1		0.1	0
	Sample	ASH::HisCl1 (No HIS)	ASH::HisCl1 (Add HIS)		RIA::HisCl1; AIB::HisCl1 (No HIS)	RIA::HisCl1; AIB::HisCl1 (Add HIS)		Wild-type	glr-1; glr-3; glr-6			Sample	ASH::HisCl1 (No HIS)	ASH::HisCl1 (Add HIS)		RIA::HisCl1; AIB::HisCl1 (No HIS)	RIA::HisCl1; AIB::HisCl1 (Add HIS)		Wild-type	glr-1; glr-3; glr-6			2	0.2	0.1		0.2	0		0.545	0.2		0.4	0.1			2	0	0		0	0		0	0		0.2	0
	1	0.1	0		0.1	0		0	0.1			1	0.1	0		0.1	0		0	0.1			3	0.5	0		0.5	0.2		0.4	0		0.1	0			3	0.2	0		0.1	0		0.2	0		0	0
	2	0.1	0		0	0.1		0.1	0			2	0	0		0	0.1		0.1	0			4	0.4	0.1		0.545	0.1		0.5	0.1		0.4	0.2			4	0	0		0.2	0.1		0.091	0		0.1	0
	3	0.2	0		0.3	0		0.3	0			3	0.1	0		0.1	0		0.2	0			5	0.363	0.2		0.363	0		0.182	0.3		0.454	0			5	0.1	0.091		0	0		0.091	0		0	0.1
	4	0	0.1		0.1	0		0.2	0			4	0	0		0.1	0		0.2	0.1			6	0.454	0.2		0.363	0.2		0.3	0.182		0.363	0.1			6					0.091					0.1
	5	0.091	0		0.182	0.091		0.1	0.1			5	0.091	0.1		0.091	0		0	0			7		0.1		0.4	0.182			0.1			0.091			7
	6				0.2							6											8		0.091			0.091			0.1			0			average	0.08	0.0182		0.06	0.0318333		0.0964	0.02		0.0833333	0.02
	average	0.0982	0.02		0.147	0.04		0.14	0.04			average	0.06	0.02		0.0782	0.02		0.1	0.04			average	0.3695	0.123875		0.395857	0.109125		0.381667	0.13525		0.336167	0.073875			s.e.m	0.04	0.02		0.032	0.02		0.032	0.02		0.031	0.02
	s.e.m	0.021	0.02		0.042	0.023		0.051	0.025			s.e.m	0.024	0.02		0.02	0.02		0.045	0.025			s.e.m	0.045	0.03		0.042	0.03		0.054	0.032		0.03	0.03
	Sample	ASH::HisCl1 (No HIS)	ASH::HisCl1 (Add HIS)		RIA::HisCl1; AIB::HisCl1 (No HIS)	RIA::HisCl1; AIB::HisCl1 (Add HIS)		Wild-type	glr-1; glr-3; glr-6			Sample	ASH::HisCl1 (No HIS)	ASH::HisCl1 (Add HIS)		RIA::HisCl1; AIB::HisCl1 (No HIS)	RIA::HisCl1; AIB::HisCl1 (Add HIS)		Wild-type	glr-1; glr-3; glr-6		Reversal index	Genotype 2.7 oC/s (20--15 oC)													Turn index	Genotype 2.7 oC/s (20--15 oC)
	1	0.4018	0.18		0.353	0.16		0.46	0.26			1	0.24	0.08		0.2218	0.08		0.3	0.06			Sample	AVA::HisCl1 (No His)	AVA::HisCl1 (Add HIS)		AVA+AVD+AVE::HisCl1 (No HIS)	AVA+AVD+AVE::HisCl1 (Add HIS)		AVA::PHminiSOG (no light)	AVA::PHminiSOG (Add light)		AVA+AVE+AVD::PHminiSOG (no light)	AVA+AVE+AVD::PHminiSOG (Add light)			Sample	AVA::HisCl1 (No His)	AVA::HisCl1 (Add HIS)		AVA+AVD+AVE::HisCl1 (No HIS)	AVA+AVD+AVE::HisCl1 (Add HIS)		AVA::PHminiSOG (no light)	AVA::PHminiSOG (Add light)		AVA+AVE+AVD::PHminiSOG (no light)	AVA+AVE+AVD::PHminiSOG (Add light)
	2	0.5018	0.08		0.553	0.26		0.46	0.16			2	0.34	0		0.4218	0.18		0.2	0.06			1	0.5	0.4		0.6	0.2		0.312	0.3		-8.4	0.2			1	0	0		0	0		0	0		0	0
	3	0.6018	0.08		0.453	0.26		0.56	0.26			3	0.34	0.08		0.2218	0.08		0.4	0.16			2	0.5	0.3		0.6	0.2		0.403	0.4		-8.3	0.2			2	0	0		0	0		0	0		0	0
	4	0.7018	0.071		0.653	0.16		0.26	0.26			4	0.44	0.162		0.4218	0.08		0.1	0.16			3	0.8	0.1		0.7	0.4		0.367	0.1		-8.6	0.1			3	#VALUE!	0		#VALUE!	#VALUE!		#VALUE!	0		#VALUE!	0
	5	0.5688	0.08		0.489	0.16		0.56	0.16			5	0.357	0.08		0.2848	0.08		0.4	0.06			4	0.7	0.2		0.727	0.1		0.567	0.4		-8.3	0.4			4	0.3	0.2		0.4	0.1		0.363	0.1		0.3	0.1
	6				0.58	0.06		0.587	0.16			6				0.4668	0.08		0.445	0.06			5	0.636	0.5		0.636	0.1		0.221	0.5		-8.364	0.1			5	0.2	0.1		0.2	0		0.545	0.2		0.4	0
	7					0.233			0.06			7					0.07			0.06			6	0.727	0.4		0.545	0.3		0.367	0.2		-8.546	0.3			6	0.5	0		0.5	0.2		0.4	0		0.1	0
	8					0.233			0.142			8					0.162			0.05			7		0.3		0.6	0.273			0.3			0.182			7		0.1		0.545	0.1			0.1			0.2
	9								0.233			9								0.142			8		0.273			0.182			0.3			0.1			8		0.2			0			0.3			0
	average	0.5548	0.0982		0.5135	0.19075		0.481167	0.188333			average	0.34	0.0804		0.3398	0.1015		0.308	0.09			average	0.643833	0.309125		0.629714	0.219375		0.372833	0.3125		-8.41833	0.158			average	#VALUE!	0.075		#VALUE!	#VALUE!		#VALUE!	0.0875		#VALUE!	0.0375
	s.e.m	0.05	0.021		0.043	0.024		0.05	0.023			s.e.m	0.04	0.03		0.045	0.02		0.06	0.02			s.e.m	0.05	0.044		0.024	0.04		0.05	0.044		0.052	0.04			s.e.m	0.044	0.024		0.042	0.025		0.054	0.035		0.0614	0.022
	p-value (student’s t test or Mann-Whitney rank sum test)	control	P ≤ 0.001		Control	P ≤ 0.001		Control	P ≤ 0.001			p-value (student’s t test or Mann-Whitney rank sum test)	control	P ≤ 0.001		Control	P ≤ 0.001		Control	P ≤ 0.001			p-value (student’s t test or Mann-Whitney rank sum test)	Control	P = 0.003		Control	P ≤ 0.001		Control	P = 0.006		Control	P ≤ 0.001			p-value (student’s t test or Mann-Whitney rank sum test)	Control	P = 0.002		Control	P ≤ 0.001		Control	P = 0.014		Control	P = 0.003
			Control			P = 0.014			P = 0.033					Control			P = 0.127			P = 0.789					Control			P = 0.219			Control			P = 0.135					Control			P = 0.174			Control			P = 0.234
[truncated: 21 more columns]

## Sheet: Figure 10
Fig. 10a-b											Genotype; 2.7 oC/s (20.5--15 oC)																			Fig. 10c								Fig. 10d
AVA peak ΔF/F0	Sample	AIZ::HisCl1 (No His)	AIZ::HisCl1 (Add His)		AIB::HisCl1 (No His)	AIB::HisCl1 (Add His)		(AIZ+AIB)::HisCl1 (No His)	(AIZ+AIB)::HisCl1 (Add His)		AVA ΔF/F0	AIZ::HisCl1 (No His)			AIZ::HisCl1 (Add His)			AIB::HisCl1 (No His)			AIB::HisCl1 (Add His)			(AIZ+AIB)::HisCl1 (No His)			(AIZ+AIB)::HisCl1 (Add His)			Ratio of reversal (cooling)	Genotype 2.7 oC/s (20--15 oC)							Ratio of turn (cooling)	Genotype 2.7 oC/s (20--15 oC)
	1	0.1831	0.2621		0.8836	0.3547		0.551142	0.159856			Average	sem		Average	sem		Average	sem		Average	sem		Average	sem		Average	sem			Sample	ASH::HisCl1 (No HIS)	ASH::HisCl1 (Add HIS)		RIA::HisCl1; AIB::HisCl1; AVA::HisCl1 (No HIS)	RIA::HisCl1; AIB::HisCl1; AVA::HisCl1 (Add HIS)			Sample	ASH::HisCl1 (No HIS)	ASH::HisCl1 (Add HIS)		RIA::HisCl1; AIB::HisCl1; AVA::HisCl1 (No HIS)	RIA::HisCl1; AIB::HisCl1; AVA::HisCl1 (Add HIS)
	2	0.8015	0.4753		0.6501	0.2227		0.55068	0.361543			-0.00434389	0.00565253		0.0195784	0.00948334		0.0124047	0.00421085		0.025799	0.00394455		0.00677417	0.00750141		0.000741125	0.00292901			1	0.5	0.2		0.6	0.1			1	0.3	0.1		0.3	0.1
	3	0.7795	0.3843		0.7805	0.4561		0.368574	0.236389			-0.00627655	0.00596994		0.00903653	0.00979098		0.0187245	0.00294661		0.014696	0.00702756		0.00877601	0.0085284		-0.00272737	0.0027624			2	0.6	0.1		0.7	0			2	0.4	0		0.4	0
	4	0.3442	0.1119		0.5179	0.4645		0.29716	0.320543			-0.0116378	0.00557848		0.00872434	0.00514229		0.010796	0.00607662		0.00975065	0.00669158		0.00204826	0.00583586		-0.00171782	0.00342756			3	0.7	0.1		0.8	0.2			3	0.4	0.1		0.5	0.1
	5	0.2898	0.2445		0.399	0.4749		0.136399	0.127575			-0.00623277	0.00491977		0.0124612	0.00734143		0.00697047	0.00466128		0.00966653	0.0101945		0.00509657	0.00490938		0.000175714	0.00310271			4	0.8	0.091		0.5	0.1			4	0.5	0.182		0.2	0.1
	6	0.6277	0.5824		0.368	0.6577		0.696794	0.170115			-0.00176672	0.00486975		-0.000827546	0.00436109		0.00347425	0.00483697		0.0150429	0.0301883		0.00863527	0.00491568		0.00129892	0.00306667			5	0.667	0.1		0.454	0.1			5	0.417	0.1		0.363	0
	7	0.7093	0.181		0.6332	0.5925		0.294634	0.232271			-0.00426425	0.0037011		-0.00200977	0.00479633		0.00541646	0.00468163		0.0156352	0.0193769		0.00134556	0.00422789		0.00386569	0.00353141			6				0.6	0.4			6				0.4	0.2
	8	0.8684	0.4486		0.3592	0.1531		0.428638	0.184298			-0.00873871	0.0036178		-0.00411815	0.00392282		0.000515734	0.0051368		0.0254226	0.0197298		-0.00126758	0.0053635		0.00287854	0.00384792			7					0.3			7					0.2
	9	0.4925	0.4913			0.3824		0.471092	0.436154			-0.00979485	0.00842298		-0.0122892	0.00512389		0.00508568	0.00411755		0.0111818	0.00641346		-0.00377712	0.00713382		0.00246156	0.00383238			8					0.2			8					0.1
	10					0.2726		0.825104	0.198889			-0.00686558	0.00903206		0.00712296	0.00851949		0.00722978	0.0052112		0.00920624	0.00970904		-0.003381	0.00684187		-0.00194042	0.00349916			9								9
	11					0.2819		0.583452	0.307105			-0.00327375	0.00884982		-0.00692853	0.00900629		0.00070902	0.00605131		0.00415509	0.01312		0.00200165	0.0051124		0.00064406	0.00341138			average	0.653	0.1182		0.609	0.175			average	0.4	0.0964		0.3605	0.1
	12					0.7478		0.236639	0.278585			-0.0104989	0.0108689		-0.00783271	0.00554112		-0.00442768	0.0052751		-0.00353808	0.0068102		-0.00142731	0.00501774		-0.000140068	0.00382771			s.e.m	0.05	0.021		0.052	0.045			s.e.m	0.032	0.03		0.042	0.03
	13					0.2734		0.615244	0.244389			-0.0080764	0.00696987		-0.00957477	0.00545068		0.00670302	0.00692657		-0.00904359	0.0075957		-0.00712391	0.00324496		0.00252931	0.00400932			p-value (student’s t test or Mann-Whitney rank sum test)	Control	P ≤ 0.001		Control	P ≤ 0.001			p-value (student’s t test or Mann-Whitney rank sum test)	control	P ≤ 0.001		Control	P ≤ 0.001
	14					0.1892		0.663017	0.183089			-0.0105471	0.00850458		-0.00877727	0.00941365		0.00515749	0.00544646		0.00238308	0.00647677		-0.00411862	0.00511357		-0.00213505	0.00370469
	15							1.0215	0.1442			-0.00772787	0.00790185		-0.0155719	0.00664333		-0.000479234	0.00526268		-0.0128077	0.00453013		0.00106863	0.00418947		0.00271659	0.00263488		Ratio of reversal (baseline)	Genotype 2.7 oC/s (20--15 oC)							Ratio of turn (baseline)	Genotype 2.7 oC/s (20--15 oC)
	16								0.0928645			-0.00711705	0.0102398		-0.00955259	0.00599311		-0.00448762	0.00576921		-0.00352464	0.00613496		-0.000166436	0.0052677		-0.000476347	0.00393155			Sample	ASH::HisCl1 (No HIS)	ASH::HisCl1 (Add HIS)		RIA::HisCl1; AIB::HisCl1; AVA::HisCl1 (No HIS)	RIA::HisCl1; AIB::HisCl1; AVA::HisCl1 (Add HIS)			Sample	ASH::HisCl1 (No HIS)	ASH::HisCl1 (Add HIS)		RIA::HisCl1; AIB::HisCl1; AVA::HisCl1 (No HIS)	RIA::HisCl1; AIB::HisCl1; AVA::HisCl1 (Add HIS)
	17								0.421149			-0.00577117	0.0117545		-0.00365163	0.00834432		-0.00645187	0.00594306		-0.0143111	0.0062876		0.00224605	0.00445922		-0.00122186	0.00334864			1	0.1	0		0.1	0			1	0.1	0		0	0
												0.000177128	0.0144908		-0.0100772	0.00766038		0.00999318	0.00586593		-0.0196473	0.00325236		-0.00313681	0.00767728		-0.000825928	0.00269444			2	0.1	0		0.2	0			2	0	0		0.1	0
	average	0.57	0.35		0.574	0.4		0.516005	0.241119			-0.00202598	0.011427		-0.00728008	0.00601228		0.0061842	0.00482894		-0.0208783	0.00739512		0.00709245	0.00571185		0.00131942	0.0030257			3	0.2	0		0.3	0.1			3	0.1	0		0.2	0.1
	s.e.m	0.083	0.0533		0.07	0.05		0.0607	0.0244			-0.000902075	0.0117755		0.00175541	0.00652251		-0.00801224	0.00580988		-0.0137826	0.00690216		0.00885951	0.00534061		0.000614888	0.00277408			4	0	0.1		0	0.1			4	0	0		0	0
	p-value (student’s t test or Mann-Whitney rank sum test)	Control	P = 0.046		Control	P = 0.042		Control	P ≤ 0.001			-0.00117727	0.00969913		0.00134257	0.00679317		-0.0122164	0.00622213		-0.0379106	0.00938327		0.0129619	0.00673178		0.00441946	0.00206748			5	0.091	0		0.1	0			5	0.091	0.1		0.1	0
												0.00716461	0.00724474		-0.00104142	0.00757594		-0.000677998	0.00496551		-0.0210484	0.0076743		0.00900559	0.00603103		0.00571707	0.0026964			6								6
												0.00853776	0.00774108		-0.00257294	0.00482954		0.00155828	0.00687458		-0.0214268	0.00583545		0.0193981	0.00812928		0.00636968	0.00235751			average	0.0982	0.02		0.14	0.04			average	0.06	0.02		0.08	0.02
												0.00896655	0.0107496		0.0100126	0.0074942		0.00224291	0.00621144		-0.00211218	0.00677928		0.0204719	0.00676927		0.0059616	0.00232777			s.e.m	0.021	0.02		0.051	0.025			s.e.m	0.024	0.02		0.04	0.02
												0.00847166	0.0117837		0.00411948	0.00626105		0.00381134	0.0060368		-0.0106152	0.00770208		0.0221262	0.0071629		0.00994265	0.00380926
												0.0088471	0.0102843		-0.00204669	0.00965008		0.00777166	0.00897525		0.00349379	0.00698071		0.0234797	0.00893758		0.0155317	0.00534652		Reversal index	Genotype 2.7 oC/s (20--15 oC)							Fig. 10d Turn index	Genotype 2.7 oC/s (20--15 oC)
												0.0237827	0.00771677		0.0367178	0.00884023		0.0508054	0.0137182		-0.0118323	0.00504264		0.0426504	0.0121058		0.0200217	0.00664736			Sample	ASH::HisCl1 (No HIS)	ASH::HisCl1 (Add HIS)		RIA::HisCl1; AIB::HisCl1; AVA::HisCl1 (No HIS)	RIA::HisCl1; AIB::HisCl1; AVA::HisCl1 (Add HIS)			Sample	ASH::HisCl1 (No HIS)	ASH::HisCl1 (Add HIS)		RIA::HisCl1; AIB::HisCl1; AVA::HisCl1 (No HIS)	RIA::HisCl1; AIB::HisCl1; AVA::HisCl1 (Add HIS)
												0.0369232	0.0211754		0.0712653	0.0134466		0.0968517	0.0225733		-0.00731263	0.00697108		0.0503851	0.0155659		0.0356291	0.010767			1	0.4018	0.2		0.6	0.1			1	0.24	0.0914622		0.3	0.102573
												0.0938305	0.0448004		0.132162	0.0312065		0.146644	0.0304497		-0.0143558	0.00694927		0.100862	0.0283028		0.0662233	0.0132014			2	0.5018	0.1		0.7	0			2	0.34	0		0.4	0
												0.187257	0.0592642		0.18712	0.0292802		0.173057	0.0391075		0.0151904	0.0106167		0.173152	0.0400497		0.102304	0.0128887			3	0.6018	0.1		0.8	0.2			3	0.34	0.0914622		0.5	0.102573
												0.254712	0.0717428		0.199413	0.0391151		0.199736	0.0404972		0.078433	0.0125271		0.228445	0.0497726		0.13429	0.0159266			4	0.7018	0.091		0.5	0.1			4	0.44	0.173462		0.2	0.102573
												0.315068	0.0815967		0.214399	0.0508737		0.228725	0.0429478		0.117551	0.0188674		0.255655	0.0516719		0.155326	0.0181662			5	0.5688	0.1		0.454	0.1			5	0.357	0.0914622		0.363	0
												0.357489	0.0825579		0.241699	0.0505244		0.255736	0.0446573		0.17186	0.0288064		0.306687	0.0546444		0.176184	0.0234457			6				0.6	0.4			6				0.4	0.202573
												0.390642	0.0828998		0.260677	0.0467174		0.265048	0.0425271		0.201681	0.0355718		0.338524	0.0540597		0.186904	0.0236207			7					0.3			7					0.202573
												0.416668	0.0796576		0.258542	0.0492083		0.288285	0.0435525		0.264196	0.0460728		0.3695	0.0534182		0.196317	0.0241052			8					0.2			8					0.102573
												0.433362	0.0740867		0.242848	0.0421309		0.299029	0.0387607		0.296588	0.0473101		0.393478	0.0531655		0.19393	0.0214907			9								9
												0.426835	0.0728916		0.262437	0.0512852		0.311435	0.0334256		0.323891	0.0447155		0.40449	0.0531175		0.195337	0.0230378			average	0.5548	0.1182		0.609	0.175			average	0.34	0.0895698		0.3605	0.10193
												0.434458	0.0720376		0.243046	0.0441339		0.34569	0.0418321		0.338386	0.0439917		0.41554	0.0569641		0.197193	0.0234608			s.e.m	0.05	0.021		0.052	0.043			s.e.m	0.04	0.03		0.042	0.024
												0.43429	0.0732441		0.228083	0.0491345		0.380007	0.0546886		0.342593	0.0446424		0.418676	0.0577411		0.204253	0.0239836			p-value (student’s t test or Mann-Whitney rank sum test)	control	P ≤ 0.001		Control	P ≤ 0.001			p-value (student’s t test or Mann-Whitney rank sum test)	control	P ≤ 0.001		Control	P = 0.001
												0.423991	0.0703633		0.24232	0.0447437		0.421952	0.0701446		0.352211	0.0444251		0.413236	0.0578408		0.204219	0.024365					Control			P = 0.336					Control			P = 0.354
												0.427414	0.069866		0.256546	0.0483586		0.429615	0.0788086		0.346201	0.0434438		0.414795	0.0614258		0.202521	0.0236154
												0.42905	0.0675219		0.25251	0.0486188		0.454452	0.0807679		0.324619	0.0404603		0.413157	0.0608271		0.200784	0.0230337
												0.433203	0.0703736		0.261013	0.0511271		0.460774	0.0768713		0.317222	0.0394995		0.411586	0.0614572		0.201452	0.0231789
												0.444455	0.0719888		0.260928	0.0502246		0.475034	0.0709175		0.299006	0.0344443		0.411001	0.0608195		0.19367	0.0231881
												0.451372	0.0757531		0.245923	0.0516235		0.467468	0.0734247		0.289903	0.0322687		0.417106	0.063923		0.192237	0.0218536
												0.452879	0.0768255		0.24667	0.0545249		0.467621	0.0669221		0.275387	0.0284541		0.40271	0.0654426		0.189806	0.021514
												0.454818	0.0796456		0.241312	0.0536023		0.445506	0.0636506		0.271612	0.0282033		0.400903	0.0682436		0.187846	0.0217702
												0.449762	0.0769819		0.249104	0.0535161		0.445859	0.0667005		0.263591	0.0297122		0.389734	0.065817		0.182367	0.0229192
												0.455851	0.0821135		0.237807	0.0520088		0.44992	0.0647089		0.253268	0.0291478		0.416062	0.0675319		0.178212	0.0216582
												0.452534	0.0811939		0.245375	0.0534448		0.429427	0.0609767		0.255188	0.02939		0.399543	0.0658027		0.173228	0.0216382
												0.451892	0.079063		0.25368	0.0553915		0.422846	0.0589728		0.220144	0.0256781		0.397257	0.0653962		0.174411	0.0221463
												0.439617	0.0753437		0.244069	0.0552668		0.430929	0.0662551		0.220185	0.0232733		0.376333	0.0650717		0.175104	0.0231698
												0.449715	0.0743468		0.243879	0.0512085		0.415877	0.0639932		0.207686	0.0244575		0.36772	0.0669547		0.169446	0.0221978
												0.443854	0.0778361		0.236716	0.0514169		0.422502	0.0694282		0.214858	0.0282537		0.362888	0.0651543		0.163452	0.0237407
												0.434115	0.075151		0.236757	0.0555188		0.411185	0.0664563		0.210594	0.026637		0.375164	0.0657098		0.158577	0.0224673
												0.431337	0.0716911		0.262031	0.0556199		0.414102	0.0611642		0.200518	0.0291957		0.346849	0.0644048		0.157628	0.021379
												0.431601	0.0720358		0.232725	0.0504091		0.400803	0.0683507		0.197835	0.0306921		0.341682	0.0627042		0.152422	0.0212742
												0.438139	0.0730588		0.24279	0.0559962		0.40678	0.0656178		0.204786	0.0261826		0.344078	0.0649258		0.150585	0.0209826
												0.433311	0.069692		0.23059	0.0559308		0.417793	0.0680526		0.210218	0.0289887		0.337607	0.0664478		0.140227	0.0195677
												0.438151	0.066328		0.239772	0.0594706		0.41235	0.0748228		0.201509	0.0326097		0.335447	0.0665281		0.139927	0.0190295
												0.445868	0.0609592		0.23214	0.0584267		0.410461	0.0705463		0.202952	0.0346972		0.330609	0.0657666		0.133733	0.0185699
												0.43795	0.0563912		0.244432	0.0590495		0.396048	0.0717826		0.205231	0.0366337		0.314786	0.0656844		0.129051	0.0180544
												0.444422	0.0572454		0.22611	0.0573134		0.420576	0.0740911		0.213876	0.0381461		0.31882	0.0647115		0.125288	0.0186615
												0.442998	0.0602956		0.243795	0.0621927		0.412996	0.066677		0.212791	0.037148		0.305021	0.0641209		0.122645	0.0177916
												0.437858	0.0595093		0.245816	0.0639953		0.429395	0.0726768		0.202368	0.0368464		0.309696	0.0623188		0.115021	0.0171449
												0.445252	0.0570003		0.248785	0.0637508		0.401518	0.0651738		0.195236	0.0349485		0.313846	0.0635607		0.112126	0.0173746
												0.45015	0.0628125		0.241526	0.0647885		0.393928	0.0571556		0.188635	0.0363614		0.302259	0.0646875		0.104798	0.0159413
												0.449543	0.064602		0.235854	0.0679282		0.386713	0.0561709		0.203892	0.0332668		0.295355	0.062678		0.0997024	0.0157555
												0.43806	0.0583552		0.239128	0.0674237		0.412863	0.0647711		0.198793	0.0364809		0.303237	0.0583024		0.0991893	0.0161786
												0.430512	0.0565937		0.235098	0.0645066		0.373801	0.0616507		0.197282	0.0389844		0.287239	0.0565227		0.0959706	0.015773
												0.43219	0.0597111		0.240692	0.0642486		0.394527	0.0639943		0.195128	0.0382088		0.286154	0.0566367		0.0940286	0.0157458
												0.45724	0.063816		0.231363	0.0660418		0.389807	0.0565304		0.191729	0.0371464		0.289042	0.0576883		0.0890212	0.0156522
												0.461158	0.0629449		0.231882	0.0670617		0.381645	0.0573023		0.183376	0.0365368		0.28502	0.0586781		0.0889656	0.0149371
												0.449315	0.0599392		0.241148	0.0694492		0.390916	0.0575901		0.182239	0.0403389		0.286211	0.0563762		0.08479	0.0146412
												0.440133	0.059862		0.244876	0.0701924		0.378973	0.0582283		0.185774	0.0365657		0.279858	0.057097		0.0822621	0.0135381
												0.437921	0.0604578		0.232994	0.0703469		0.37351	0.0598386		0.191161	0.038243		0.276761	0.0555093		0.08601	0.0137304
												0.427573	0.0607519		0.250674	0.0687766		0.378991	0.0576488		0.177051	0.0372085		0.26299	0.0530316		0.0778031	0.0135231
												0.418068	0.0633495		0.243493	0.0704186		0.379249	0.0646306		0.17656	0.0339384		0.247186	0.0545292		0.0779165	0.0122662
												0.400871	0.0613132		0.232285	0.0665216		0.368171	0.0614987		0.160282	0.0325731		0.244626	0.0520107		0.0762202	0.0120924
												0.38792	0.0548154		0.22986	0.0675414		0.378661	0.0614031		0.164064	0.0353356		0.235042	0.0512981		0.0703302	0.0124168
												0.389915	0.0555444		0.231126	0.0669516		0.378792	0.0579313		0.178616	0.0350453		0.239902	0.0501421		0.0680176	0.012815
												0.403625	0.0574198		0.221035	0.0640936		0.390068	0.0616739		0.16206	0.0327926		0.237161	0.0491069		0.0626622	0.0119448
												0.409517	0.0612046		0.236892	0.0750475		0.357161	0.0551626		0.16596	0.0336924		0.230301	0.051301		0.0620937	0.0118844
												0.418157	0.0621782		0.230421	0.0656947		0.371916	0.0572645		0.166319	0.0356518		0.225529	0.0546096		0.0578386	0.0115502
												0.416319	0.0640892		0.210288	0.0677358		0.369159	0.058612		0.156258	0.0325349		0.230007	0.0514813		0.0571251	0.0107036
												0.412212	0.0630813		0.198149	0.0748231		0.362529	0.0571844		0.154911	0.0301348		0.223922	0.0511213		0.0557153	0.0113774
												0.404405	0.0602074		0.211164	0.0709948		0.359322	0.0563057		0.157423	0.0320385		0.21161	0.0513475		0.0514311	0.0109108
												0.39851	0.061085		0.207792	0.0641742		0.345499	0.0524567		0.149367	0.0330097		0.21666	0.0532901		0.0474424	0.0113192
												0.39439	0.0592551		0.201705	0.0663125		0.360152	0.0576885		0.156322	0.0291574		0.202287	0.0539563		0.0475949	0.0100499
												0.382969	0.0562509		0.190363	0.0611926		0.350561	0.0596798		0.153566	0.0284755		0.194273	0.0483501		0.0447449	0.00993215
												0.383265	0.055587		0.184897	0.067492		0.336271	0.0585053		0.148218	0.0317913		0.190011	0.0477339		0.041872	0.00886996
												0.38926	0.0582886		0.176435	0.0631895		0.32976	0.0614253		0.158584	0.0295441		0.172842	0.0498917		0.0393818	0.0089462
												0.385759	0.0563522		0.195623	0.0652646		0.345881	0.0555454		0.155919	0.0306449		0.174874	0.0469072		0.04032	0.00815018
												0.389827	0.0608129		0.185432	0.0738298		0.3478	0.0567321		0.15318	0.0313021		0.173734	0.0439002		0.0375625	0.00792468
												0.395895	0.0636726		0.201403	0.0663399		0.336928	0.0573277		0.146287	0.0292587		0.167139	0.0437942		0.0363115	0.0073029
												0.402378	0.062895		0.17993	0.067872		0.344272	0.0539407		0.1393	0.0259674		0.155184	0.0447714		0.0330017	0.00671455
												0.393378	0.061976		0.179048	0.0687326		0.32611	0.0583786		0.151091	0.0303016		0.154581	0.0436109		0.0298888	0.00681076
												0.385048	0.0608272		0.19149	0.0633846		0.332378	0.0577894		0.147594	0.0294644		0.163327	0.0416009		0.0304082	0.0061498
												0.378599	0.0631243		0.182329	0.064178		0.319664	0.0504258		0.15108	0.0290994		0.143124	0.0400118		0.028742	0.00522242
												0.385758	0.0617238		0.162401	0.0712686		0.326963	0.0539028		0.138634	0.0309197		0.14802	0.0424091		0.0251895	0.00527236
												0.392138	0.0625038		0.147404	0.0666757		0.313481	0.0529091		0.145581	0.0268349		0.147968	0.043429		0.0244574	0.00557809
												0.385488	0.0625322		0.171545	0.0640541		0.323552	0.0576344		0.142608	0.0290553		0.147346	0.0423996		0.0217479	0.00628741
												0.378555	0.0608119		0.17671	0.0650793		0.303656	0.0541022		0.151569	0.029631		0.148638	0.0402994		0.0206038	0.00589906
												0.38337	0.0627534		0.127713	0.0665542		0.31177	0.0530801		0.135303	0.0251004		0.145087	0.0430757		0.020015	0.00561913
												0.382214	0.0621234		0.15358	0.0695153		0.312704	0.0548227		0.132196	0.0257271		0.144639	0.0434533		0.0192928	0.00559832
												0.372205	0.0590961		0.170804	0.0701751		0.311379	0.0553894		0.140051	0.0272121		0.140664	0.0443289		0.0159062	0.00468887
												0.350516	0.0531339		0.152953	0.0663098		0.277856	0.053653		0.137709	0.0259408		0.12799	0.0432667		0.0183082	0.00478909
												0.337917	0.0531282		0.144017	0.0641185		0.296368	0.0502433		0.149627	0.0284383		0.135402	0.0424286		0.0152803	0.00513011
												0.334991	0.0515203		0.146527	0.0663248		0.284406	0.0527146		0.122378	0.0272546		0.129246	0.0438475		0.0160638	0.00450246
												0.31319	0.0472916		0.138039	0.068288		0.291042	0.053304		0.134147	0.026843		0.132994	0.0396073		0.012577	0.00550593
												0.305761	0.0437285		0.141351	0.0621358		0.281149	0.0485419		0.123576	0.0253275		0.12082	0.0402527		0.0145178	0.0048704
												0.29274	0.0386083		0.137696	0.0643666		0.271445	0.0440164		0.104341	0.0231545		0.130035	0.0372902		0.0130815	0.00493161
												0.281206	0.0378676		0.124593	0.0666231		0.267392	0.0487047		0.114148	0.0218996		0.122104	0.0392674		0.0118762	0.00511539
												0.288311	0.0433419		0.145929	0.0586512		0.262941	0.0444729		0.113364	0.0265101		0.127839	0.0405784		0.0140576	0.00499973
												0.282135	0.0429248		0.140579	0.0612314		0.252564	0.0443017		0.110288	0.0233253		0.123925	0.039429		0.0143453	0.00510505
												0.282569	0.0448617		0.144841	0.0633008		0.258646	0.0427317		0.111901	0.0232059		0.126669	0.0371965		0.0146953	0.00548522
												0.27384	0.0453689		0.12363	0.0611717		0.254425	0.040373		0.0989482	0.0215534		0.115496	0.036867		0.010795	0.00566325
												0.263599	0.0438426		0.132647	0.0647994		0.235161	0.0482532		0.104201	0.0201462		0.114522	0.0363536		0.00823896	0.0059215
												0.258549	0.0439363		0.121203	0.065321		0.256447	0.0353662		0.104262	0.0187491		0.109819	0.0379811		0.0101082	0.00563914
												0.250619	0.04567		0.118602	0.0652807		0.228496	0.0391728		0.0884796	0.0175708		0.108967	0.0356488		0.0108606	0.00597594
												0.248884	0.0445129		0.122812	0.065021		0.221514	0.0378856		0.088859	0.0166751		0.109768	0.0357487		0.0139491	0.0057341
												0.252185	0.0433259		0.12373	0.0637907		0.225433	0.0384072		0.0949574	0.0180565		0.113306	0.0363964		0.00844009	0.00577946
												0.246382	0.0430235		0.114675	0.0572038		0.197311	0.0423927		0.0846039	0.0168132		0.103596	0.036978		0.0127184	0.00581812
												0.234588	0.0430081		0.106149	0.061238		0.201178	0.0386417		0.0961662	0.0166356		0.0944915	0.034127		0.00813657	0.00541491
												0.226229	0.0409547		0.100942	0.0591595		0.202041	0.0471006		0.0960192	0.0153132		0.100218	0.0319143		0.0085736	0.00479948
												0.231082	0.0470555		0.114556	0.0533895		0.207548	0.0423418		0.086756	0.0144776		0.092454	0.0320396		0.0101123	0.00524029
												0.223259	0.0518515		0.113209	0.0551165		0.200576	0.0420237		0.0725075	0.0111285		0.0907789	0.0293711		0.00784431	0.00501327
												0.224712	0.0543572		0.106885	0.0507945		0.198255	0.0392932		0.0850622	0.0179969		0.0856932	0.0296817		0.00822658	0.00468888
												0.223353	0.0557981		0.123825	0.0524954		0.200691	0.0377837		0.0764733	0.0152376		0.0922983	0.0309777		0.00645798	0.00441655
												0.22029	0.0562483		0.0904827	0.0543791		0.191901	0.0428942		0.0851533	0.0148069		0.0865705	0.0324978		0.00428672	0.00470937
												0.227918	0.0579641		0.0720172	0.0528188		0.184696	0.0380042		0.0632297	0.0164046		0.0964426	0.0346274		0.00622204	0.00425001
												0.217211	0.0598686		0.100334	0.0495189		0.184153	0.0386916		0.0677569	0.0143832		0.100264	0.0339713		0.00289502	0.00437884
												0.225386	0.0632327		0.105824	0.0439646		0.162312	0.0370707		0.0522114	0.0171493		0.102283	0.0391414		0.00402151	0.00466174
												0.226036	0.0646884		0.0986592	0.0460088		0.179122	0.0392998		0.0639042	0.0205131		0.110686	0.0415855		0.00262372	0.00443295
												0.218108	0.0653088		0.0851387	0.0446673		0.15518	0.0377525		0.0620033	0.0172029		0.103068	0.0415057		0.00321055	0.00397107
												0.207638	0.0651231		0.0872309	0.0506505		0.165028	0.0408339		0.0619113	0.0195052		0.100505	0.0369005		0.00051457	0.00411714
												0.192779	0.0640261		0.0885112	0.0485437		0.162228	0.0343874		0.0539109	0.020345		0.094996	0.0339499		0.00199238	0.00424703
												0.18451	0.0624397		0.0700682	0.0451364		0.157231	0.0344748		0.0576041	0.0147407		0.0906069	0.0355623		0.0005304	0.00409277
												0.183431	0.0634193		0.0739674	0.0434531		0.149159	0.0362566		0.0599869	0.0169416		0.0896067	0.0361129		0.000858715	0.0040211
												0.187817	0.0651317		0.0747538	0.0414828		0.147033	0.0385669		0.0425322	0.0148361		0.0985067	0.0363699		0.000181067	0.00387225
												0.18163	0.0659558		0.0599819	0.0416887		0.15332	0.0363262		0.0567054	0.0183305		0.084357	0.037216		0.000637708	0.00427971
												0.178301	0.0680109		0.063835	0.041197		0.127988	0.031681		0.0516604	0.0195144		0.0946501	0.0411714		0.000555469	0.00424569
												0.171818	0.0639691		0.0772801	0.0455905		0.121056	0.0325717		0.0411459	0.0157779		0.0833427	0.034841		0.00274455	0.00420057
												0.16844	0.062858		0.0671807	0.0392092		0.131064	0.0325196		0.0374738	0.0148514		0.0744629	0.0363652		-0.00052795	0.00419081
												0.168046	0.0643568		0.0649141	0.0427437		0.105341	0.0265283		0.046052	0.0147484		0.0811996	0.0376584		0.00128993	0.00414794
												0.156044	0.0617468		0.0680201	0.0425617		0.103075	0.0239278		0.0317726	0.018342		0.0773427	0.0375879		0.000365139	0.00428015
												0.146426	0.0604409		0.0528775	0.039831		0.113543	0.0299843		0.0339218	0.0146688		0.0789176	0.035156		0.001235	0.00431569
												0.145409	0.0622016		0.0587649	0.0310954		0.102993	0.0284062		0.0349343	0.0153721		0.0753629	0.0350615		0.0017537	0.00420387
												0.139022	0.0631833		0.0581532	0.027302		0.0943677	0.0299738		0.0218809	0.0148283		0.0780378	0.036671		0.00135483	0.00401217
												0.131575	0.0613353		0.0534205	0.0254783		0.100356	0.0297162		0.0245528	0.0128056		0.0658317	0.0350869		-0.000196142	0.00407884
												0.123588	0.0609		0.0381294	0.0205353		0.0959908	0.0289057		0.0188161	0.0134632		0.0620443	0.0314767		0.00105731	0.00397996

[truncated: 19 more sheets: Supp. Fig. 1, Supp. Fig. 2, Supp. Fig. 3, Supp. Fig. 4, Supp. Fig. 5, Supp. Fig. 6, Supp. Fig. 7, Supp. Fig. 8, Supp. Fig. 9, Supp. Fig. 10, Supp. Fig. 11, Supp. Fig. 12, Supp. Fig. 13, Supp. Fig. 14, Supp. Fig. 15, Supp. Fig. 16, Supp. Fig. 17, Supp. Fig. 18, Supp. Fig. 19]
